# Supplementary material for: (3-Anilino-1-phenyl­imino­thio­ureato)chloridodimethyl­tin(IV)
Source: Acta Crystallogr Sect E Struct Rep Online. 2009 Mar 25;65(Pt 4):m426. doi: 10.1107/S160053680900988X (PMC2969056; doi:10.1107/S160053680900988X)
Supplement: Supplementary file 1 [file e-65-0m426-sup1.cif]

##############################################################################
###                                                                        ###
###        Electronic paper (Acta Crystallographica Section E)             ###
###                                                                        ###
##############################################################################
#                                                                            #
# This CIF contains the data in a paper accepted for publication in Acta     #
# Crystallographica Section E. It conforms to the requirements of Notes      #
# for Authors for Section E, and has been peer reviewed under the auspices   #
# of the IUCr Commission on Journals.                                        #
#                                                                            #
# Full details of the Crystallographic Information File format               #
# are given in the paper "The Crystallographic Information File (CIF):       #
# a New Standard Archive File for Crystallography" by S. R. Hall, F. H.      #
# Allen and I. D. Brown [Acta Cryst. (1991), A47, 655-685].                  #
#                                                                            #
# The current version of the core CIF dictionary is obtainable from          #
# ftp://ftp.iucr.org/pub/cif_core.dic. The current version number is 2.4.    #
#                                                                            #
# Software is freely available for graphical display of the structure(s) in  #
# this CIF.  For information consult the CIF home page http://www.iucr.org/  #
# cif/home.html                                                              #
#                                                                            #
# This file may be used for bona fide research purposes within the           #
# scientific community so long as proper attribution is given to the journal # 
# article from which it was obtained.                                        #
#                                                                            #
##############################################################################
                                             
data_I
_audit_creation_method     SHELXL-97
_chemical_name_systematic
;
(3-Anilino-1-phenyliminothioureato)chloridodimethyltin(IV)
;
_chemical_name_common     ?
_chemical_formula_moiety     'C15 H17 Cl N4 S Sn'
_chemical_formula_sum     'C15 H17 Cl N4 S Sn'
_chemical_formula_iupac     '[Sn (C H3)2 (C13 H11 N4 S) Cl]'
_chemical_formula_weight     439.53
_chemical_melting_point     ?
_symmetry_cell_setting     'orthorhombic'
_symmetry_space_group_name_H-M     'P b n a'
_symmetry_space_group_name_Hall     '-P 2ac 2b'
loop_
    _symmetry_equiv_pos_as_xyz
    'x, y, z'
    '-x+1/2, -y, z+1/2'
    'x, -y+1/2, -z'
    '-x+1/2, y+1/2, -z+1/2'
    '-x, -y, -z'
    'x-1/2, y, -z-1/2'
    '-x, y-1/2, z'
    'x-1/2, -y-1/2, z-1/2'
_cell_length_a     11.6850(2)
_cell_length_b     14.8920(5)
_cell_length_c     20.6790(7)
_cell_angle_alpha     90.00
_cell_angle_beta     90.00
_cell_angle_gamma     90.00
_cell_volume     3598.42(18)
_cell_formula_units_Z     8
_cell_measurement_reflns_used     14356
_cell_measurement_theta_min     0.998
_cell_measurement_theta_max     27.485
_cell_measurement_temperature     173(2)
_exptl_crystal_description     'prism'
_exptl_crystal_colour     'dark red'
_exptl_crystal_size_max     0.10
_exptl_crystal_size_mid     0.10
_exptl_crystal_size_min     0.10
_exptl_crystal_density_diffrn     1.623
_exptl_crystal_density_meas     ?
_exptl_crystal_density_method     'not measured'
_exptl_crystal_F_000     1744
_exptl_absorpt_coefficient_mu     1.686
_exptl_absorpt_correction_type     none
_exptl_absorpt_process_details     ?
_exptl_absorpt_correction_T_min     ?
_exptl_absorpt_correction_T_max     ?
_exptl_special_details
;
;
_diffrn_ambient_temperature     173(2)
_diffrn_radiation_type     MoK\a
_diffrn_radiation_wavelength     0.71073
_diffrn_radiation_source     'fine-focus sealed tube'
_diffrn_radiation_monochromator     graphite
_diffrn_measurement_device_type     'Nonius KappaCCD'
_diffrn_measurement_method     \p
_diffrn_detector_area_resol_mean     ?
_diffrn_reflns_number     25644
_diffrn_reflns_av_R_equivalents     0.1150
_diffrn_reflns_av_sigmaI/netI     0.0628
_diffrn_reflns_theta_min     1.97
_diffrn_reflns_theta_max     27.48
_diffrn_reflns_theta_full     27.48
_diffrn_measured_fraction_theta_max     1.000
_diffrn_measured_fraction_theta_full     1.000
_diffrn_reflns_limit_h_min     -15
_diffrn_reflns_limit_h_max     15
_diffrn_reflns_limit_k_min     -18
_diffrn_reflns_limit_k_max     19
_diffrn_reflns_limit_l_min     -26
_diffrn_reflns_limit_l_max     22
_diffrn_standards_number     ?
_diffrn_standards_interval_count     ?
_diffrn_standards_interval_time     ?
_diffrn_standards_decay_%     ?
_refine_special_details
;
Refinement of <i>F</i>^2^ against ALL reflections. The weighted <i>R</i>-factor
<i>wR</i> and goodness of fit <i>S</i> are based on <i>F</i>^2^, conventional
<i>R</i>-factors <i>R</i> are based on <i>F</i>, with <i>F</i> set to zero for
negative <i>F</i>^2^. The threshold expression of <i>F</i>^2^ >
\s(<i>F</i>^2^) is used only for calculating <i>R</i>-factors(gt) <i>etc</i>.
and is not relevant to the choice of reflections for refinement.
<i>R</i>-factors based on <i>F</i>^2^ are statistically about twice as large
as those based on <i>F</i>, and <i>R</i>- factors based on ALL data will be
even larger.
;
_reflns_number_total     4130
_reflns_number_gt     2731
_reflns_threshold_expression     I>2\s(I)
_refine_ls_structure_factor_coef     Fsqd
_refine_ls_matrix_type     full
_refine_ls_R_factor_all     0.0819
_refine_ls_R_factor_gt     0.0442
_refine_ls_wR_factor_gt     0.1059
_refine_ls_wR_factor_ref     0.1367
_refine_ls_goodness_of_fit_ref     1.087
_refine_ls_restrained_S_all     1.087
_refine_ls_number_reflns     4130
_refine_ls_number_parameters     199
_refine_ls_number_restraints     0
_refine_ls_hydrogen_treatment     constr
_refine_ls_weighting_scheme     calc
_refine_ls_weighting_details
                   'calc w=1/[\s^2^(Fo^2^)+(0.07P)^2^] where P=(Fo^2^+2Fc^2^)/3'
_atom_sites_solution_hydrogens     geom
_atom_sites_solution_primary     direct
_atom_sites_solution_secondary     difmap
_refine_ls_shift/su_max     0.002
_refine_ls_shift/su_mean     0.000
_refine_diff_density_max     1.129
_refine_diff_density_min     -1.843
_refine_ls_extinction_method     none
_refine_ls_extinction_coef     ?
loop_
    _atom_type_symbol
    _atom_type_description
    _atom_type_scat_dispersion_real
    _atom_type_scat_dispersion_imag
    _atom_type_scat_source
    'C' 'C' 0.0033 0.0016
                         'International Tables Vol C Tables 4.2.6.8 and 6.1.1.4'
    'H' 'H' 0.0000 0.0000
                         'International Tables Vol C Tables 4.2.6.8 and 6.1.1.4'
    'N' 'N' 0.0061 0.0033
                         'International Tables Vol C Tables 4.2.6.8 and 6.1.1.4'
    'S' 'S' 0.1246 0.1234
                         'International Tables Vol C Tables 4.2.6.8 and 6.1.1.4'
    'Cl' 'Cl' 0.1484 0.1585
                         'International Tables Vol C Tables 4.2.6.8 and 6.1.1.4'
    'Sn' 'Sn' -0.6537 1.4246
                         'International Tables Vol C Tables 4.2.6.8 and 6.1.1.4'
_computing_data_collection     'COLLECT (Nonius, 1998)'
_computing_cell_refinement     'SCALEPACK (Otwinowski & Minor, 1997)'
_computing_data_reduction     'DENZO (Otwinowski & Minor, 1997)'
_computing_structure_solution     'SHELXS97 (Sheldrick, 2008)'
_computing_structure_refinement     'SHELXL97 (Sheldrick, 2008)'
_computing_molecular_graphics     'PLATON (Spek, 2009)'
_computing_publication_material     'SHELXL97 (Sheldrick, 2008)'
loop_
    _atom_site_type_symbol
    _atom_site_label
    _atom_site_fract_x
    _atom_site_fract_y
    _atom_site_fract_z
    _atom_site_U_iso_or_equiv
    _atom_site_adp_type
    _atom_site_calc_flag
    _atom_site_refinement_flags
    _atom_site_occupancy
    _atom_site_disorder_assembly
    _atom_site_disorder_group
    Sn Sn 0.18590(3) 0.56103(2) 0.509606(17) 0.03083(14) Uani d . 1 . .
    Cl Cl 0.03058(11) 0.57242(10) 0.59081(6) 0.0489(4) Uani d . 1 . .
    S S 0.30578(10) 0.64147(10) 0.58678(6) 0.0440(4) Uani d . 1 . .
    N N1 0.3690(3) 0.5795(2) 0.45454(18) 0.0308(9) Uani d . 1 . .
    N N2 0.4565(3) 0.6110(3) 0.48494(17) 0.0325(9) Uani d . 1 . .
    N N3 0.5342(3) 0.6667(2) 0.57432(18) 0.0343(9) Uani d . 1 . .
    N N4 0.5270(3) 0.6917(2) 0.63558(19) 0.0364(9) Uani d . 1 . .
    H H4N 0.4606 0.6889 0.6556 0.044 Uiso calc . 1 . .
    C C1 0.3037(4) 0.5110(3) 0.3553(2) 0.0368(11) Uani d . 1 . .
    H H1 0.2316 0.5011 0.3754 0.044 Uiso calc . 1 . .
    C C2 0.3220(4) 0.4841(3) 0.2918(3) 0.0444(13) Uani d . 1 . .
    H H2 0.2620 0.4559 0.2683 0.053 Uiso calc . 1 . .
    C C3 0.4263(5) 0.4979(3) 0.2626(2) 0.0516(14) Uani d . 1 . .
    H H3 0.4380 0.4797 0.2191 0.062 Uiso calc . 1 . .
    C C4 0.5137(5) 0.5383(4) 0.2966(3) 0.0484(14) Uani d . 1 . .
    H H4 0.5856 0.5474 0.2761 0.058 Uiso calc . 1 . .
    C C5 0.4985(4) 0.5659(3) 0.3598(2) 0.0364(11) Uani d . 1 . .
    H H5 0.5595 0.5934 0.3829 0.044 Uiso calc . 1 . .
    C C6 0.3923(4) 0.5527(3) 0.3896(2) 0.0316(10) Uani d . 1 . .
    C C7 0.6144(4) 0.7333(3) 0.7357(2) 0.0423(13) Uani d . 1 . .
    H H7 0.5451 0.7188 0.7573 0.051 Uiso calc . 1 . .
    C C8 0.7073(5) 0.7652(3) 0.7698(3) 0.0474(14) Uani d . 1 . .
    H H8 0.7011 0.7735 0.8152 0.057 Uiso calc . 1 . .
    C C9 0.8086(4) 0.7852(4) 0.7392(3) 0.0503(14) Uani d . 1 . .
    H H9 0.8718 0.8075 0.7633 0.060 Uiso calc . 1 . .
    C C10 0.8178(4) 0.7729(4) 0.6738(3) 0.0518(15) Uani d . 1 . .
    H H10 0.8884 0.7856 0.6529 0.062 Uiso calc . 1 . .
    C C11 0.7263(5) 0.7424(3) 0.6376(3) 0.0425(13) Uani d . 1 . .
    H H11 0.7330 0.7351 0.5921 0.051 Uiso calc . 1 . .
    C C12 0.6243(4) 0.7226(3) 0.6692(2) 0.0342(11) Uani d . 1 . .
    C C13 0.4384(4) 0.6391(3) 0.5470(2) 0.0329(10) Uani d . 1 . .
    C C14 0.2130(5) 0.4204(4) 0.5157(3) 0.0438(14) Uani d . 1 . .
    H H14A 0.1517 0.3890 0.4926 0.066 Uiso calc . 1 . .
    H H14B 0.2129 0.4019 0.5612 0.066 Uiso calc . 1 . .
    H H14C 0.2869 0.4053 0.4961 0.066 Uiso calc . 1 . .
    C C15 0.1051(3) 0.6462(3) 0.4410(2) 0.0374(11) Uani d . 1 . .
    H H15A 0.0860 0.6115 0.4022 0.056 Uiso calc . 1 . .
    H H15B 0.1572 0.6952 0.4293 0.056 Uiso calc . 1 . .
    H H15C 0.0350 0.6712 0.4598 0.056 Uiso calc . 1 . .
loop_
    _atom_site_aniso_label
    _atom_site_aniso_U_11
    _atom_site_aniso_U_22
    _atom_site_aniso_U_33
    _atom_site_aniso_U_12
    _atom_site_aniso_U_13
    _atom_site_aniso_U_23
    Sn 0.0292(2) 0.0351(2) 0.0282(2) 0.00016(13) -0.00196(12) 0.00342(13)
    Cl 0.0390(7) 0.0750(10) 0.0326(7) 0.0030(6) 0.0051(5) 0.0065(6)
    S 0.0344(6) 0.0634(9) 0.0342(8) 0.0036(6) -0.0021(5) -0.0164(6)
    N1 0.033(2) 0.029(2) 0.031(2) -0.0025(16) -0.0031(17) 0.0010(16)
    N2 0.035(2) 0.030(2) 0.032(2) -0.0017(18) -0.0044(17) -0.0016(17)
    N3 0.037(2) 0.033(2) 0.033(2) -0.0034(16) -0.0054(17) -0.0021(18)
    N4 0.039(2) 0.037(2) 0.034(2) 0.0020(18) -0.0062(17) -0.0077(18)
    C1 0.044(3) 0.035(3) 0.032(3) 0.002(2) -0.007(2) -0.001(2)
    C2 0.069(4) 0.031(3) 0.033(3) 0.008(3) -0.017(3) -0.006(2)
    C3 0.082(4) 0.042(3) 0.031(3) 0.013(3) 0.000(3) -0.001(2)
    C4 0.066(3) 0.043(3) 0.036(3) 0.011(3) 0.018(3) 0.006(2)
    C5 0.043(3) 0.033(3) 0.033(3) 0.002(2) 0.005(2) 0.002(2)
    C6 0.040(2) 0.027(3) 0.028(3) 0.0068(19) -0.002(2) 0.0025(19)
    C7 0.045(3) 0.046(3) 0.036(3) 0.012(2) -0.007(2) -0.009(2)
    C8 0.061(3) 0.041(3) 0.040(3) 0.019(2) -0.021(3) -0.012(2)
    C9 0.050(3) 0.041(3) 0.060(4) -0.001(3) -0.024(3) -0.007(3)
    C10 0.048(3) 0.048(3) 0.060(4) -0.018(2) -0.013(3) 0.006(3)
    C11 0.049(3) 0.038(3) 0.040(3) -0.007(2) -0.012(2) 0.005(2)
    C12 0.037(3) 0.025(2) 0.040(3) 0.004(2) -0.010(2) -0.004(2)
    C13 0.035(2) 0.032(3) 0.032(3) 0.000(2) -0.004(2) -0.004(2)
    C14 0.042(3) 0.037(3) 0.052(4) 0.003(2) -0.002(2) 0.010(2)
    C15 0.036(2) 0.038(3) 0.038(3) 0.000(2) -0.003(2) 0.006(2)
_geom_special_details
;
All e.s.d.'s (except the e.s.d. in the dihedral angle between two l.s. planes)
are estimated using the full covariance matrix. The cell e.s.d.'s are taken
into account individually in the estimation of e.s.d.'s in distances, angles
and torsion angles; correlations between e.s.d.'s in cell parameters are only
used when they are defined by crystal symmetry. An approximate (isotropic)
treatment of cell e.s.d.'s is used for estimating e.s.d.'s involving l.s.
planes.
;
loop_
    _geom_bond_atom_site_label_1
    _geom_bond_atom_site_label_2
    _geom_bond_site_symmetry_2
    _geom_bond_distance
    _geom_bond_publ_flag
    Sn C14 . 2.122(5) ?
    Sn C15 . 2.125(5) ?
    Sn S . 2.4380(13) ?
    Sn N1 . 2.439(4) ?
    Sn Cl . 2.4784(13) ?
    S C13 . 1.755(4) ?
    N1 N2 . 1.289(5) ?
    N1 C6 . 1.428(6) ?
    N2 C13 . 1.366(6) ?
    N3 C13 . 1.320(5) ?
    N3 N4 . 1.323(5) ?
    N4 C12 . 1.410(6) ?
    N4 H4N . 0.8800 ?
    C1 C2 . 1.390(7) ?
    C1 C6 . 1.400(6) ?
    C1 H1 . 0.9500 ?
    C2 C3 . 1.375(7) ?
    C2 H2 . 0.9500 ?
    C3 C4 . 1.377(7) ?
    C3 H3 . 0.9500 ?
    C4 C5 . 1.383(7) ?
    C4 H4 . 0.9500 ?
    C5 C6 . 1.399(6) ?
    C5 H5 . 0.9500 ?
    C7 C8 . 1.379(7) ?
    C7 C12 . 1.388(7) ?
    C7 H7 . 0.9500 ?
    C8 C9 . 1.375(8) ?
    C8 H8 . 0.9500 ?
    C9 C10 . 1.370(8) ?
    C9 H9 . 0.9500 ?
    C10 C11 . 1.382(7) ?
    C10 H10 . 0.9500 ?
    C11 C12 . 1.392(7) ?
    C11 H11 . 0.9500 ?
    C14 H14A . 0.9800 ?
    C14 H14B . 0.9800 ?
    C14 H14C . 0.9800 ?
    C15 H15A . 0.9800 ?
    C15 H15B . 0.9800 ?
    C15 H15C . 0.9800 ?
loop_
    _geom_angle_atom_site_label_1
    _geom_angle_atom_site_label_2
    _geom_angle_atom_site_label_3
    _geom_angle_site_symmetry_1
    _geom_angle_site_symmetry_3
    _geom_angle
    _geom_angle_publ_flag
    C14 Sn C15 . . 134.0(2) ?
    C14 Sn S . . 111.14(15) ?
    C15 Sn S . . 113.52(14) ?
    C14 Sn N1 . . 90.45(17) ?
    C15 Sn N1 . . 90.60(14) ?
    S Sn N1 . . 75.30(9) ?
    C14 Sn Cl . . 97.86(15) ?
    C15 Sn Cl . . 94.95(13) ?
    S Sn Cl . . 86.77(4) ?
    N1 Sn Cl . . 161.98(9) ?
    C13 S Sn . . 100.99(16) ?
    N2 N1 C6 . . 114.2(4) ?
    N2 N1 Sn . . 120.6(3) ?
    C6 N1 Sn . . 125.1(3) ?
    N1 N2 C13 . . 116.6(4) ?
    C13 N3 N4 . . 116.3(4) ?
    N3 N4 C12 . . 120.8(4) ?
    N3 N4 H4N . . 119.6 ?
    C12 N4 H4N . . 119.6 ?
    C2 C1 C6 . . 119.5(4) ?
    C2 C1 H1 . . 120.3 ?
    C6 C1 H1 . . 120.3 ?
    C3 C2 C1 . . 120.5(5) ?
    C3 C2 H2 . . 119.7 ?
    C1 C2 H2 . . 119.7 ?
    C2 C3 C4 . . 120.0(5) ?
    C2 C3 H3 . . 120.0 ?
    C4 C3 H3 . . 120.0 ?
    C3 C4 C5 . . 121.1(5) ?
    C3 C4 H4 . . 119.4 ?
    C5 C4 H4 . . 119.4 ?
    C4 C5 C6 . . 119.2(5) ?
    C4 C5 H5 . . 120.4 ?
    C6 C5 H5 . . 120.4 ?
    C5 C6 C1 . . 119.8(4) ?
    C5 C6 N1 . . 122.9(4) ?
    C1 C6 N1 . . 117.3(4) ?
    C8 C7 C12 . . 118.8(5) ?
    C8 C7 H7 . . 120.6 ?
    C12 C7 H7 . . 120.6 ?
    C9 C8 C7 . . 121.1(5) ?
    C9 C8 H8 . . 119.4 ?
    C7 C8 H8 . . 119.4 ?
    C10 C9 C8 . . 119.5(5) ?
    C10 C9 H9 . . 120.2 ?
    C8 C9 H9 . . 120.2 ?
    C9 C10 C11 . . 121.3(5) ?
    C9 C10 H10 . . 119.4 ?
    C11 C10 H10 . . 119.4 ?
    C10 C11 C12 . . 118.5(5) ?
    C10 C11 H11 . . 120.7 ?
    C12 C11 H11 . . 120.7 ?
    C7 C12 C11 . . 120.8(4) ?
    C7 C12 N4 . . 117.3(4) ?
    C11 C12 N4 . . 121.9(4) ?
    N3 C13 N2 . . 111.5(4) ?
    N3 C13 S . . 122.8(4) ?
    N2 C13 S . . 125.7(3) ?
    Sn C14 H14A . . 109.5 ?
    Sn C14 H14B . . 109.5 ?
    H14A C14 H14B . . 109.5 ?
    Sn C14 H14C . . 109.5 ?
    H14A C14 H14C . . 109.5 ?
    H14B C14 H14C . . 109.5 ?
    Sn C15 H15A . . 109.5 ?
    Sn C15 H15B . . 109.5 ?
    H15A C15 H15B . . 109.5 ?
    Sn C15 H15C . . 109.5 ?
    H15A C15 H15C . . 109.5 ?
    H15B C15 H15C . . 109.5 ?
loop_
    _geom_torsion_atom_site_label_1
    _geom_torsion_atom_site_label_2
    _geom_torsion_atom_site_label_3
    _geom_torsion_atom_site_label_4
    _geom_torsion_site_symmetry_1
    _geom_torsion_site_symmetry_2
    _geom_torsion_site_symmetry_3
    _geom_torsion_site_symmetry_4
    _geom_torsion
    _geom_torsion_publ_flag
    C14 Sn S C13 . . . . 77.8(2) ?
    C15 Sn S C13 . . . . -91.0(2) ?
    N1 Sn S C13 . . . . -6.86(18) ?
    Cl Sn S C13 . . . . 175.02(17) ?
    C14 Sn N1 N2 . . . . -104.0(3) ?
    C15 Sn N1 N2 . . . . 121.9(3) ?
    S Sn N1 N2 . . . . 7.7(3) ?
    Cl Sn N1 N2 . . . . 13.8(5) ?
    C14 Sn N1 C6 . . . . 71.9(3) ?
    C15 Sn N1 C6 . . . . -62.1(3) ?
    S Sn N1 C6 . . . . -176.3(3) ?
    Cl Sn N1 C6 . . . . -170.2(2) ?
    C6 N1 N2 C13 . . . . 179.0(4) ?
    Sn N1 N2 C13 . . . . -4.6(5) ?
    C13 N3 N4 C12 . . . . -179.8(4) ?
    C6 C1 C2 C3 . . . . 0.2(7) ?
    C1 C2 C3 C4 . . . . 0.3(8) ?
    C2 C3 C4 C5 . . . . -0.3(8) ?
    C3 C4 C5 C6 . . . . -0.3(7) ?
    C4 C5 C6 C1 . . . . 0.8(7) ?
    C4 C5 C6 N1 . . . . -179.6(4) ?
    C2 C1 C6 C5 . . . . -0.8(7) ?
    C2 C1 C6 N1 . . . . 179.6(4) ?
    N2 N1 C6 C5 . . . . -4.7(6) ?
    Sn N1 C6 C5 . . . . 179.1(3) ?
    N2 N1 C6 C1 . . . . 174.9(4) ?
    Sn N1 C6 C1 . . . . -1.3(5) ?
    C12 C7 C8 C9 . . . . -0.8(7) ?
    C7 C8 C9 C10 . . . . -0.3(8) ?
    C8 C9 C10 C11 . . . . 1.3(9) ?
    C9 C10 C11 C12 . . . . -1.2(8) ?
    C8 C7 C12 C11 . . . . 1.0(7) ?
    C8 C7 C12 N4 . . . . -178.6(4) ?
    C10 C11 C12 C7 . . . . 0.0(7) ?
    C10 C11 C12 N4 . . . . 179.6(5) ?
    N3 N4 C12 C7 . . . . -169.6(4) ?
    N3 N4 C12 C11 . . . . 10.9(7) ?
    N4 N3 C13 N2 . . . . -177.1(4) ?
    N4 N3 C13 S . . . . 4.1(6) ?
    N1 N2 C13 N3 . . . . 177.5(4) ?
    N1 N2 C13 S . . . . -3.8(6) ?
    Sn S C13 N3 . . . . -172.3(4) ?
    Sn S C13 N2 . . . . 9.1(4) ?
data_global
_journal_date_recd_electronic     2009-03-10
_journal_date_accepted     2009-03-17
_journal_name_full     'Acta Crystallographica, Section E'
_journal_year     2009
_journal_volume     65
_journal_issue      4
_journal_page_first     m426
_journal_page_last     m426
_journal_paper_category     QM
_journal_coeditor_code     BX2197
_publ_contact_author_name
;
Coco K.Y.A.Okio
;
_publ_contact_author_address
;
Departamento de Quim\'ica, Universidad Nacional de Colombia, Bogot\'a, Colombia
;
_publ_contact_author_email     kaokio@unal.edu.co
_publ_contact_author_fax     '+57-1-3165222'
_publ_contact_author_phone     '+57-1-3165000'
_publ_section_title
;
(3-Anilino-1-phenyliminothioureato)chloridodimethyltin(IV)
;
loop_
    _publ_author_name
    _publ_author_address
    'Jorge A. Delgado D.'
;
Departamento de Quim\'ica, Universidad Nacional de Colombia, Sede Bogot\'a
Bogot\'a,
Colombia
;
    'Coco K. Y. A. Okio'
;
Departamento de Quim\'ica, Universidad Nacional de Colombia, Sede Bogot\'a
Bogot\'a,
Colombia
;
    'Richard Welter'
;
Laboratoire DECOMET, UMR--CNRS 7177
Universit\'e Louis Pasteur
4, rue Blaise Pascal 67000 Strasbourg, France
;
