# Supplementary material for: (3-Anilino-1-phenyl­imino­thio­ureato)chloridodimethyl­tin(IV)
Source: Acta Crystallogr Sect E Struct Rep Online. 2009 Mar 25;65(Pt 4):m426. doi: 10.1107/S160053680900988X (PMC2969056; doi:10.1107/S160053680900988X)
Supplement: Supplementary file 2 [file e-65-0m426-Isup2.hkl]

# 
# h,k,l, Fc-squared, Fo-squared, sigma(Fo-squared) and status flag 
# 
data_I
_shelx_title ' CrystalBuilderInfo $orthorhombic $P bna $-P 2ac 2b $dark red $' 
_shelx_refln_list_code          4 
_shelx_F_calc_maximum      444.89 
_exptl_crystal_F_000      1744.00 
_reflns_d_resolution_high  0.7702 
 
loop_ 
 _symmetry_equiv_pos_as_xyz 
 'x, y, z' 
 '-x+1/2, -y, z+1/2' 
 'x, -y+1/2, -z' 
 '-x+1/2, y+1/2, -z+1/2' 
 '-x, -y, -z' 
 'x-1/2, y, -z-1/2' 
 '-x, y-1/2, z' 
 'x-1/2, -y-1/2, z-1/2' 
 
_cell_length_a    11.6850 
_cell_length_b    14.8920 
_cell_length_c    20.6790 
_cell_angle_alpha  90.000 
_cell_angle_beta   90.000 
_cell_angle_gamma  90.000 
 
_shelx_F_squared_multiplier     1.000 
 
loop_ 
 _refln_index_h 
 _refln_index_k 
 _refln_index_l 
 _refln_F_squared_calc 
 _refln_F_squared_meas 
 _refln_F_squared_sigma 
 _refln_observed_status 
   2   0   0    28832.95    26071.69   1885.06 o 
   4   0   0    10582.07    10536.40    544.22 o 
   6   0   0    72814.06    75149.27   4017.40 o 
   8   0   0    59247.50    64224.39   3838.71 o 
  10   0   0    21679.01    23412.62   1802.38 o 
  12   0   0     3076.01     3126.46    540.57 o 
  14   0   0     8808.47     6755.55    697.13 o 
   2   1   0    11546.94    11009.59    393.81 o 
   4   1   0      909.35      922.48     48.24 o 
   6   1   0     1601.47     1536.64     63.71 o 
   8   1   0     1017.20     1018.20     75.16 o 
  10   1   0      868.37      808.75     79.37 o 
  12   1   0     1687.56     1379.70    256.15 o 
  14   1   0      116.68       71.93    205.47 o 
   0   2   0    73533.44    57384.92  19002.09 o 
   2   2   0      732.42      645.72     41.49 o 
   4   2   0     1112.99     1214.40     65.40 o 
   6   2   0    20911.11    21740.49    973.82 o 
   8   2   0    16265.82    17126.55    730.20 o 
  10   2   0     3423.41     3821.85    207.98 o 
  12   2   0      312.58      183.27    208.80 o 
  14   2   0     1711.72     1848.98    528.70 o 
   2   3   0     7294.19     7123.12    160.56 o 
   4   3   0    36402.87    35457.39   1225.07 o 
   6   3   0    30283.01    31580.96   1575.29 o 
   8   3   0     7171.37     7734.30    401.40 o 
  10   3   0    13615.74    15112.14    831.52 o 
  12   3   0    13342.79    13966.58   1491.87 o 
  14   3   0      232.61       14.73    179.83 o 
   0   4   0     3078.78     3420.84    128.54 o 
   2   4   0    14465.84    15455.81    304.07 o 
   4   4   0      847.73      936.70     60.00 o 
   6   4   0       10.69      -17.41     27.10 o 
   8   4   0      836.45      773.70     63.29 o 
  10   4   0      118.79      132.12     72.78 o 
  12   4   0      406.90      365.21    151.34 o 
  14   4   0       14.76      217.12    329.86 o 
   2   5   0    65194.95    68938.30   1194.22 o 
   4   5   0    71019.45    70650.58   3765.19 o 
   6   5   0    55677.20    58318.40   2435.22 o 
   8   5   0      607.71      675.07     44.12 o 
  10   5   0     7524.59     8491.96    694.27 o 
  12   5   0    10248.50    12573.47   1196.60 o 
  14   5   0     2812.88     2674.23    518.17 o 
   0   6   0    73920.79    78253.51   1962.39 o 
   2   6   0    15350.39    16475.14    359.65 o 
   4   6   0       97.99       88.69     35.15 o 
   6   6   0    10771.89    11089.72    219.94 o 
   8   6   0     2382.34     2507.92    183.36 o 
  10   6   0     1498.29     1735.87    240.12 o 
  12   6   0      135.21      -37.24    163.80 o 
  14   6   0     1167.66     1196.98    303.22 o 
   2   7   0     8948.78     8918.27    220.74 o 
   4   7   0     3243.80     3149.40    122.18 o 
   6   7   0    10241.79    10738.36    316.82 o 
   8   7   0     3119.20     3212.70    104.46 o 
  10   7   0     1549.60     1583.38    214.89 o 
  12   7   0     1994.52     1975.02    313.84 o 
  14   7   0      172.87     -224.48    374.13 o 
   0   8   0    46445.16    49195.09   1780.86 o 
   2   8   0      850.07      843.67     81.54 o 
   4   8   0     1203.56     1177.31     82.00 o 
   6   8   0    25199.87    27257.08    886.97 o 
   8   8   0     5835.98     6142.46    189.15 o 
  10   8   0     2995.48     3366.89    507.57 o 
  12   8   0       76.89      145.51    181.30 o 
   2   9   0     1632.20     1699.20    100.32 o 
   4   9   0      977.44      933.47     82.86 o 
   6   9   0    10001.71    11057.76    670.72 o 
   8   9   0     1664.62     1595.19     99.73 o 
  10   9   0     1177.44     1072.10    223.99 o 
  12   9   0     1893.91     2131.87    388.14 o 
   0  10   0    35763.89    38666.20   1210.00 o 
   2  10   0    11641.76    12270.08    342.58 o 
   4  10   0       15.26       79.77     98.75 o 
   6  10   0     6837.55     7034.67    570.32 o 
   8  10   0     7048.13     8369.29    440.29 o 
  10  10   0     4876.37     5383.20    723.32 o 
  12  10   0       32.18      427.34    263.99 o 
   2  11   0    11727.54    13209.84    423.23 o 
   4  11   0    10339.46    11296.77    400.49 o 
   6  11   0    13680.61    15588.97    536.72 o 
   8  11   0      653.33      690.56    132.56 o 
  10  11   0     1544.41     1838.11    259.88 o 
  12  11   0     3909.84     4557.51    370.14 o 
   0  12   0      252.76      523.78    189.56 o 
   2  12   0      123.83       18.14     84.92 o 
   4  12   0      166.21      100.79     84.27 o 
   6  12   0       42.70       21.98    117.25 o 
   8  12   0      213.38       71.76    132.41 o 
  10  12   0      221.59       20.88    184.93 o 
   2  13   0     3713.38     4190.84    482.63 o 
   4  13   0     8087.01     8526.77    874.22 o 
   6  13   0     1405.72     1242.96    214.50 o 
   8  13   0      292.69      355.61    169.56 o 
  10  13   0     1633.94     1583.02    369.53 o 
   0  14   0    18447.50    20656.99   1219.67 o 
   2  14   0     3610.01     3408.08    293.23 o 
   4  14   0      179.30      333.44    336.72 o 
   6  14   0     2199.71     2337.21    306.16 o 
   8  14   0     3538.72     3142.31    465.17 o 
  10  14   0     1845.73     2008.29    336.91 o 
   2  15   0     1380.48      961.05    190.73 o 
   4  15   0     6758.02     7370.82    960.89 o 
   6  15   0     2760.44     2846.38    285.26 o 
   8  15   0        3.48        7.90    197.13 o 
   0  16   0     8622.43     8121.13    744.52 o 
   2  16   0     1809.90     1706.37    239.37 o 
   4  16   0      145.35       89.05    173.16 o 
   6  16   0     2529.67     2589.44    339.64 o 
   8  16   0     3345.73     3296.60    626.67 o 
   2  17   0       62.82      -42.56    205.15 o 
   4  17   0      172.34       71.11    205.79 o 
   6  17   0      289.00        8.97    245.62 o 
   0  18   0     2792.85     2909.49    566.18 o 
   2  18   0      614.86      297.23    417.78 o 
   4  18   0       64.68       10.80    260.36 o 
   2  19   0     1621.20      836.81    387.85 o 
   1   0   1      657.64        0.00      7.81 o 
   3   0   1    71382.48    65764.70   2223.32 o 
   5   0   1    44516.49    42786.34   1448.49 o 
   7   0   1     2403.97     2430.16     96.89 o 
   9   0   1     5677.08     5956.11    280.27 o 
  11   0   1    13834.20    14245.38    839.79 o 
  13   0   1     4121.31     3338.02    688.01 o 
  15   0   1      115.38      142.18    293.07 o 
   1   1   1    31108.25     5184.51   1711.57 o 
   2   1   1    18835.53    16804.84    640.87 o 
   3   1   1      865.55      894.52     32.24 o 
   4   1   1      170.46      208.87     12.82 o 
   5   1   1     1962.06     2072.09     66.70 o 
   6   1   1     1341.89     1245.02     36.65 o 
   7   1   1    11551.43    11711.45    415.67 o 
   8   1   1      745.21      699.66     37.56 o 
   9   1   1     6594.67     6878.37    196.08 o 
  10   1   1      126.10      121.95     25.40 o 
  11   1   1      763.48      721.75     43.88 o 
  12   1   1      257.46      235.10     60.69 o 
  13   1   1      195.02      229.51    106.01 o 
  14   1   1        4.51      129.61    154.46 o 
  15   1   1     1166.17      391.04    411.11 o 
   0   2   1     4841.43     4753.61    342.55 o 
   1   2   1    18525.28    18846.85    243.46 o 
   2   2   1      282.46      321.11     17.21 o 
   3   2   1    19680.05    17972.54    556.37 o 
   4   2   1     2131.58     2223.24     67.17 o 
   5   2   1    49833.21    49884.69   1383.89 o 
   6   2   1      628.48      591.43     31.39 o 
   7   2   1     4247.60     4381.73    143.34 o 
   8   2   1     1392.45     1516.77     58.62 o 
   9   2   1     3479.70     3756.80    139.08 o 
  10   2   1       14.58       39.11     18.27 o 
  11   2   1     3968.60     4207.65    221.35 o 
  12   2   1      316.16      248.46     73.14 o 
  13   2   1     4200.99     3541.23    292.62 o 
  14   2   1      199.73      178.47    142.52 o 
  15   2   1        2.93      214.51    177.32 o 
   1   3   1   179741.23   181662.92   2229.77 o 
   2   3   1     4668.61     5110.29     83.21 o 
   3   3   1     1088.69     1351.93     56.12 o 
   4   3   1     2746.19     2923.91     85.86 o 
   5   3   1     3204.50     3238.01    102.58 o 
   6   3   1      859.93      895.40     42.22 o 
   7   3   1    53110.66    55558.29   1982.60 o 
   8   3   1      785.39      733.10     38.68 o 
   9   3   1     8395.20     9098.84    430.85 o 
  10   3   1      794.27      813.11     53.83 o 
  11   3   1     4477.64     4903.94    261.08 o 
  12   3   1       56.42      102.10     74.06 o 
  13   3   1     2212.66     1922.64    225.54 o 
  14   3   1      109.70      -85.20    136.70 o 
   0   4   1     2978.91     3166.41     92.32 o 
   1   4   1     2225.77     2280.08     52.28 o 
   2   4   1     9145.67     9719.87    147.12 o 
   3   4   1       89.62       62.41     18.80 o 
   4   4   1        0.10       -3.18     17.47 o 
   5   4   1     2674.90     2570.90     78.74 o 
   6   4   1       86.85       63.37     17.95 o 
   7   4   1      801.85     1043.48     72.91 o 
   8   4   1     1853.98     1897.21    113.82 o 
   9   4   1     1605.21     1617.73     76.23 o 
  10   4   1       74.44       81.62     31.71 o 
  11   4   1       83.71      135.17     47.08 o 
  12   4   1        0.53       71.78    109.28 o 
  13   4   1      289.52      263.10    116.09 o 
  14   4   1       77.22       68.05    113.58 o 
   1   5   1    26413.54    25727.63    342.98 o 
   2   5   1    11175.10    12626.50    190.27 o 
   3   5   1      724.56      728.80     36.21 o 
   4   5   1      733.41      889.47     53.19 o 
   5   5   1     6349.47     6713.10    169.68 o 
   6   5   1      168.40      154.10     24.88 o 
   7   5   1    30591.33    32792.26    832.95 o 
   8   5   1      180.40      171.31     22.74 o 
   9   5   1     3291.05     3445.60    150.92 o 
  10   5   1      178.10      118.59     34.66 o 
  11   5   1     1228.01     1137.73    103.62 o 
  12   5   1      116.62      123.34     90.26 o 
  13   5   1     2833.67     2789.88    205.32 o 
  14   5   1       80.54       77.66    164.42 o 
   0   6   1     1362.44     1394.30     69.61 o 
   1   6   1    17414.83    18838.23    275.61 o 
   2   6   1     2244.63     2398.48     61.20 o 
   3   6   1    16903.27    17526.18    260.57 o 
   4   6   1      526.48      643.75     36.55 o 
   5   6   1    55439.15    58948.21   1702.83 o 
   6   6   1      514.21      538.30     31.21 o 
   7   6   1     5327.41     5327.52    182.16 o 
   8   6   1      679.27      737.49     35.81 o 
   9   6   1     4914.24     5754.91    164.68 o 
  10   6   1      705.19      621.98     64.58 o 
  11   6   1     5179.58     5400.94    408.62 o 
  12   6   1        4.35      -95.87     95.87 o 
  13   6   1     4639.44     5132.14    251.62 o 
  14   6   1       83.54      114.08    116.82 o 
   1   7   1    15516.51    16215.83    258.15 o 
   2   7   1     6948.44     7697.34    149.77 o 
   3   7   1     6650.39     6922.64    141.11 o 
   4   7   1      366.49      512.05     91.05 o 
   5   7   1     5583.14     6219.33    125.40 o 
   6   7   1      294.70      297.22     38.20 o 
   7   7   1     1032.10     1045.80     42.38 o 
   8   7   1       68.66       46.69     27.92 o 
   9   7   1     5386.91     6501.57    131.65 o 
  10   7   1      279.39      355.86     67.91 o 
  11   7   1       80.50       74.39     83.87 o 
  12   7   1      918.81      959.11    127.97 o 
  13   7   1      322.12      312.46    121.12 o 
  14   7   1      122.64      374.48    310.73 o 
   0   8   1      417.84      372.00     66.60 o 
   1   8   1    12811.50    13297.15    245.57 o 
   2   8   1     4493.01     4695.94    112.79 o 
   3   8   1    43543.03    47810.20    647.65 o 
   4   8   1      159.34      156.00     40.76 o 
   5   8   1    51707.38    55005.36   2054.67 o 
   6   8   1      455.78      346.78     62.67 o 
   7   8   1     9108.98    10289.48    270.55 o 
   8   8   1     2278.39     2515.08    100.16 o 
   9   8   1     5619.63     6580.00    142.09 o 
  10   8   1       68.44       87.89     68.40 o 
  11   8   1     6454.67     7045.35    361.58 o 
  12   8   1        9.61      -40.71    116.37 o 
  13   8   1     5366.16     5556.24    419.31 o 
   1   9   1      340.97      403.60     55.85 o 
   2   9   1     1645.00     1788.92     90.80 o 
   3   9   1        1.15      -16.97     46.24 o 
   4   9   1      308.43      354.44     75.95 o 
   5   9   1      618.70      577.70     56.61 o 
   6   9   1      115.13      156.17     46.48 o 
   7   9   1      970.90      946.42     70.44 o 
   8   9   1      110.13       54.64     41.86 o 
   9   9   1      356.81      247.95     62.22 o 
  10   9   1      112.00      178.22    102.72 o 
  11   9   1        2.39       61.63    128.60 o 
  12   9   1        0.20      254.70    122.77 o 
  13   9   1      233.34      450.46    147.28 o 
   0  10   1      286.51      222.22     65.78 o 
   1  10   1     3100.43     3059.56    152.07 o 
   2  10   1      152.60      187.52     52.54 o 
   3  10   1    10016.88    10808.26    226.26 o 
   4  10   1     1851.29     1809.41    126.62 o 
   5  10   1     7323.66     7758.69    356.84 o 
   6  10   1      508.55      569.49     77.73 o 
   7  10   1      125.59       91.39     56.89 o 
   8  10   1      535.77      463.52     67.04 o 
   9  10   1     1695.12     1790.29    110.30 o 
  10  10   1        4.91       93.19    121.51 o 
  11  10   1     2634.21     3206.83    389.17 o 
  12  10   1        9.16      111.34    137.27 o 
   1  11   1    21247.16    23452.07    421.71 o 
   2  11   1       30.57      -44.02     57.35 o 
   3  11   1      613.32      557.06     73.68 o 
   4  11   1       32.06       28.42     64.26 o 
   5  11   1     4391.09     4896.11    165.06 o 
   6  11   1     1678.56     1697.40     94.30 o 
   7  11   1     9954.61    11452.60    237.48 o 
   8  11   1       44.49       46.56     88.55 o 
   9  11   1     4706.85     4980.61    275.95 o 
  10  11   1        0.32       12.14    130.87 o 
  11  11   1      935.40     1024.00    209.85 o 
  12  11   1        1.24      134.45    177.58 o 
   0  12   1       68.70     -106.26    106.26 o 
   1  12   1       82.83       52.49     79.47 o 
   2  12   1       41.69      -67.37     79.38 o 
   3  12   1      694.49      617.97     88.15 o 
   4  12   1       30.63       -3.57     68.75 o 
   5  12   1       10.68       89.56     77.74 o 
   6  12   1        8.26       14.47     58.38 o 
   7  12   1       87.88       54.66     76.50 o 
   8  12   1       11.84       -9.09     79.51 o 
   9  12   1       13.85     -130.75    130.75 o 
  10  12   1        4.77       70.04    142.16 o 
  11  12   1       53.61       94.70    156.18 o 
   1  13   1    20318.77    21962.40    586.43 o 
   2  13   1      715.43      568.06    116.82 o 
   3  13   1     1207.33     1169.17    235.08 o 
   4  13   1       29.16      -16.65    100.24 o 
   5  13   1      952.85      892.80    104.84 o 
   6  13   1        0.51      -40.64    109.16 o 
   7  13   1     9140.59    10623.38    351.28 o 
   8  13   1       65.13      126.22    103.72 o 
   9  13   1     5189.05     5613.25    342.01 o 
  10  13   1       13.05      -43.28    157.14 o 
  11  13   1      663.78      836.02    200.45 o 
   0  14   1       32.22      -44.90    103.77 o 
   1  14   1     1559.26     1577.13    150.31 o 
   2  14   1      209.71      216.28     98.91 o 
   3  14   1      948.83      688.26    116.33 o 
   4  14   1      206.77      238.21    135.14 o 
   5  14   1     3174.05     2963.12    211.86 o 
   6  14   1       97.95      265.29    131.22 o 
   7  14   1      238.42      416.39    124.13 o 
   8  14   1      315.62      305.59    108.88 o 
   9  14   1      277.26      121.25    174.60 o 
  10  14   1        7.45      -60.92    174.06 o 
   1  15   1     1326.94     1189.55    137.30 o 
   2  15   1        0.16       71.18    102.56 o 
   3  15   1      330.52      210.58    119.32 o 
   4  15   1       15.75      111.50    106.63 o 
   5  15   1      300.26      214.35    143.06 o 
   6  15   1      195.52       31.83    180.36 o 
   7  15   1      858.84      577.12    123.37 o 
   8  15   1       14.48     -111.56    150.46 o 
   9  15   1      777.79      517.08    187.35 o 
   0  16   1      176.03      136.42    179.97 o 
   1  16   1      884.71      765.58    147.02 o 
   2  16   1        0.57      174.24    135.36 o 
   3  16   1     5557.74     6151.23    300.42 o 
   4  16   1       40.07      117.05    170.82 o 
   5  16   1     4197.61     4364.68    275.14 o 
   6  16   1       60.57      142.48    118.79 o 
   7  16   1      208.81      378.43    151.68 o 
   8  16   1      176.32       36.37    214.32 o 
   1  17   1      592.99      343.05    136.35 o 
   2  17   1      311.36     -105.84    160.10 o 
   3  17   1        8.95     -133.60    152.92 o 
   4  17   1       11.14      108.62    141.32 o 
   5  17   1       58.02       50.53    208.80 o 
   6  17   1        0.08       44.75    128.62 o 
   7  17   1      385.64      153.52    333.30 o 
   0  18   1      163.27     -160.52    212.11 o 
   1  18   1      183.76      -24.66    157.97 o 
   2  18   1        7.76      -41.30    184.05 o 
   3  18   1     3094.75     2767.00    288.37 o 
   4  18   1        9.52      -80.10    167.26 o 
   5  18   1     2179.80     1988.87    230.15 o 
   1  19   1     1280.84      774.79    267.31 o 
   2  19   1       25.37      150.77    198.11 o 
   0   0   2   159275.53      -11.34     12.41 o 
   2   0   2    24492.05    21978.88   1047.25 o 
   4   0   2      615.81      682.62     41.98 o 
   6   0   2    29766.49    29048.74    991.24 o 
   8   0   2    41608.35    43549.56   1981.73 o 
  10   0   2     4749.19     4944.62    283.69 o 
  12   0   2      264.30      214.84     81.12 o 
  14   0   2     4758.72     4670.41    661.09 o 
   1   1   2        7.39       30.56      7.14 o 
   2   1   2       81.31      104.97      7.48 o 
   3   1   2     1221.33     1121.78     41.07 o 
   4   1   2     9869.82     9355.77    279.97 o 
   5   1   2     2377.40     2508.60     73.42 o 
   6   1   2     2835.02     2861.33     94.12 o 
   7   1   2     9711.10     9662.27    275.48 o 
   8   1   2      895.33      884.01     45.05 o 
   9   1   2       98.42       82.11     19.63 o 
  10   1   2     2752.63     2803.20    129.67 o 
  11   1   2      306.93      263.61     40.61 o 
  12   1   2     2353.52     2056.81    134.40 o 
  13   1   2       92.10      172.15    107.41 o 
  14   1   2        2.26     -122.64    151.39 o 
  15   1   2       16.45      134.72    157.10 o 
   0   2   2   130588.52   131385.47   2174.88 o 
   1   2   2      187.79      243.32     10.64 o 
   2   2   2    65404.14    63580.61   1500.38 o 
   3   2   2     9842.13     9027.21    623.26 o 
   4   2   2     1282.91     1202.28     51.15 o 
   5   2   2      375.39      390.86     24.48 o 
   6   2   2    18367.19    17991.52    593.69 o 
   7   2   2     3269.02     3200.82    120.57 o 
   8   2   2    14024.72    14799.46    523.10 o 
   9   2   2        0.18        9.61     31.75 o 
  10   2   2     5253.22     5615.43    279.63 o 
  11   2   2      135.73      146.60     41.69 o 
  12   2   2      251.49      167.30     58.20 o 
  13   2   2       71.26      161.49    118.93 o 
  14   2   2     2294.32     1604.48    236.02 o 
  15   2   2      186.93        3.93    176.89 o 
   1   3   2     8829.35     9352.80    142.33 o 
   2   3   2    25138.86    24904.56    571.77 o 
   3   3   2     8612.68     8377.97    243.67 o 
   4   3   2    45050.00    43961.33   1604.58 o 
   5   3   2     2544.86     2779.56    105.40 o 
   6   3   2    12254.58    11607.43    441.80 o 
   7   3   2       72.02      118.62     25.93 o 
   8   3   2      171.11      211.98     32.40 o 
   9   3   2     5040.21     5485.29    239.97 o 
  10   3   2     6318.37     6779.23    375.23 o 
  11   3   2        2.77       -9.45     55.45 o 
  12   3   2    10307.36    10846.25    937.71 o 
  13   3   2      219.87      104.87     84.34 o 
  14   3   2      863.60      612.20    271.38 o 
   0   4   2   152340.39   159435.11   2638.98 o 
   1   4   2   100561.76   104634.33   1256.74 o 
   2   4   2        7.53        1.66     23.95 o 
   3   4   2     1681.18     1677.79     44.27 o 
   4   4   2       12.22       26.79     16.60 o 
   5   4   2    10263.44    10485.15    270.47 o 
   6   4   2       15.26       59.11     26.64 o 
   7   4   2      445.52      402.53     35.61 o 
   8   4   2     1312.44     1330.71     51.13 o 
   9   4   2       47.60       81.19     42.41 o 
  10   4   2      259.41      226.91     40.77 o 
  11   4   2       65.95      100.17     48.87 o 
  12   4   2      637.90      527.82     93.52 o 
  13   4   2     1715.06     1370.78    144.39 o 
  14   4   2       31.19     -239.22    239.22 o 
   1   5   2     8836.43     9697.00    155.78 o 
   2   5   2    21272.93    21071.95    289.25 o 
   3   5   2       35.18       46.21     24.23 o 
   4   5   2    60165.33    60920.72   1720.11 o 
   5   5   2     2704.13     2898.59     83.30 o 
   6   5   2    34787.42    37210.28   1009.52 o 
   7   5   2     3910.13     4298.08    149.75 o 
   8   5   2     1365.53     1401.66     86.23 o 
   9   5   2      150.14      189.33     41.67 o 
  10   5   2    14704.86    17927.44    442.72 o 
  11   5   2      962.29      885.91     80.82 o 
  12   5   2     8774.55     9823.51    562.28 o 
  13   5   2       42.44       59.87    123.33 o 
  14   5   2     1994.23     2032.16    245.33 o 
   0   6   2    44035.45    46480.79    845.76 o 
   1   6   2     3963.25     4572.50     93.51 o 
   2   6   2     9431.02     9945.44    163.70 o 
   3   6   2      362.60      321.72     37.98 o 
   4   6   2       43.63       69.47     21.63 o 
   5   6   2     1729.27     1740.37     68.46 o 
   6   6   2    10106.35    10718.17    250.52 o 
   7   6   2      440.79      361.64     27.79 o 
   8   6   2     9757.20    10823.24    207.60 o 
   9   6   2       24.68      -37.06     37.49 o 
  10   6   2     1096.92     1104.83     90.41 o 
  11   6   2      736.47      697.92    105.35 o 
  12   6   2       19.20       12.58     99.65 o 
  13   6   2      329.32      355.13    129.67 o 
  14   6   2      955.28      934.29    238.34 o 
   1   7   2       38.04       28.19     35.57 o 
   2   7   2    14332.73    15229.30    244.40 o 
   3   7   2      127.24       39.16     36.83 o 
   4   7   2     6619.23     6843.84    159.25 o 
   5   7   2     1094.59     1061.56     55.08 o 
   6   7   2     4751.11     4820.41    176.06 o 
   7   7   2     2566.92     2691.48     73.62 o 
   8   7   2       42.14        5.63     44.24 o 
   9   7   2      286.47      285.89     50.02 o 
  10   7   2      444.75      317.21     64.66 o 
  11   7   2       15.18      164.09    123.04 o 
  12   7   2     1170.95     1024.43    160.34 o 
  13   7   2      458.09      360.89    128.59 o 
  14   7   2      667.70      725.33    343.98 o 
   0   8   2    76156.80    82592.14   1545.19 o 
   1   8   2     1173.75     1238.07     60.72 o 
   2   8   2    28528.40    31754.87    468.28 o 
   3   8   2      556.99      506.84     43.25 o 
   4   8   2      473.66      524.09     48.02 o 
   5   8   2      451.94      541.32     61.96 o 
   6   8   2    17372.66    18605.88    670.94 o 
   7   8   2       91.81       93.35     38.07 o 
   8   8   2    15499.89    17469.50    311.03 o 
   9   8   2      264.39      223.76     79.85 o 
  10   8   2     4755.68     5840.74    303.85 o 
  11   8   2        0.21      -49.47     92.87 o 
  12   8   2       16.31      -14.96    115.98 o 
  13   8   2      139.52       82.39    153.00 o 
   1   9   2     1772.06     1787.35     82.05 o 
   2   9   2     4646.68     5244.38    127.11 o 
   3   9   2      478.97      583.74    166.52 o 
   4   9   2     3598.97     3799.65    113.11 o 
   5   9   2        1.44      -36.62     38.44 o 
   6   9   2     5290.67     5695.33    182.66 o 
   7   9   2      809.95      785.02     57.23 o 
   8   9   2      127.97      101.79     46.31 o 
   9   9   2       12.94       28.10     48.71 o 
  10   9   2     1030.02     1318.52    252.58 o 
  11   9   2       51.74      135.50    112.05 o 
  12   9   2     1078.03     1215.42    171.51 o 
  13   9   2        0.19       43.14    104.87 o 
   0  10   2    29183.47    31626.43    863.30 o 
   1  10   2     3425.11     3454.67    111.40 o 
   2  10   2     9931.38    10819.82    224.62 o 
   3  10   2     1470.04     1471.73    109.65 o 
   4  10   2      287.07      316.92     55.71 o 
   5  10   2      737.84      670.61     69.92 o 
   6  10   2     5689.90     6511.09    223.99 o 
   7  10   2        0.05      -21.06     48.50 o 
   8  10   2    11903.79    13771.72    324.12 o 
   9  10   2       14.75       96.25     76.23 o 
  10  10   2     2986.39     3617.98    222.12 o 
  11  10   2       53.46       16.05    131.64 o 
  12  10   2       93.58       66.41    135.06 o 
   1  11   2     1056.38     1033.90     73.15 o 
   2  11   2    10110.20    10722.62    257.54 o 
   3  11   2      471.11      575.54     72.78 o 
   4  11   2     7272.14     8377.14    231.09 o 
   5  11   2        2.00       52.63     58.54 o 
   6  11   2     7334.93     7664.82    350.42 o 
   7  11   2     2797.62     2997.80    110.08 o 
   8  11   2     1031.20      903.67    156.85 o 
   9  11   2      549.15      614.08    112.31 o 
  10  11   2     2637.18     2835.45    212.74 o 
  11  11   2       15.91       31.78    128.02 o 
  12  11   2     3594.12     3642.54    383.33 o 
   0  12   2       13.15       -4.58    113.97 o 
   1  12   2      397.54      224.68     76.04 o 
   2  12   2      122.90      108.92     84.40 o 
   3  12   2     2055.54     1912.97    113.06 o 
   4  12   2      131.58      295.20     87.54 o 
   5  12   2       61.89       12.08     73.36 o 
   6  12   2        7.60       76.07     67.66 o 
   7  12   2      642.90      646.37     83.29 o 
   8  12   2      591.65      580.71     84.13 o 
   9  12   2        4.21     -177.66    177.66 o 
  10  12   2        2.52       90.69    147.75 o 
  11  12   2       10.51       31.90    134.96 o 
   1  13   2        8.75       42.66     90.69 o 
   2  13   2     8819.54     9575.50    327.23 o 
   3  13   2        5.85      -41.07     85.13 o 
   4  13   2    15843.57    16963.23    477.57 o 
   5  13   2      165.38      206.00     91.38 o 
   6  13   2     4014.37     4365.96    276.25 o 
   7  13   2     1198.32     1092.90    115.93 o 
   8  13   2       49.58       -0.19    113.05 o 
   9  13   2        4.33      294.69    155.14 o 
  10  13   2     2537.12     3167.68    630.03 o 
  11  13   2       37.64      235.86    219.12 o 
   0  14   2     6745.83     7578.09    412.24 o 
   1  14   2      255.62      137.07     93.45 o 
   2  14   2     2572.02     2503.59    172.96 o 
   3  14   2      300.84      376.85    112.91 o 
   4  14   2        0.99       15.05    122.37 o 
   5  14   2        2.25      -53.07    115.58 o 
   6  14   2     1913.29     1742.38    139.52 o 
   7  14   2        3.39      -47.09    144.51 o 
   8  14   2     1614.67     1638.94    177.94 o 
   9  14   2       20.95       15.19    152.67 o 
  10  14   2      882.77      458.96    216.01 o 
   1  15   2      519.58      402.72    118.54 o 
   2  15   2     1770.13     1834.26    166.25 o 
   3  15   2       21.66      163.17    136.09 o 
   4  15   2     3313.79     3650.32    221.73 o 
   5  15   2       74.16        1.94    124.28 o 
   6  15   2      316.11      188.52    122.24 o 
   7  15   2      288.93      350.10    140.58 o 
   8  15   2        7.73       25.84    227.99 o 
   9  15   2        2.70      303.18    173.91 o 
   0  16   2     7853.49     7465.29   1118.65 o 
   1  16   2        2.81      158.33    275.03 o 
   2  16   2     3484.20     3364.59    232.56 o 
   3  16   2       91.32      174.71    146.58 o 
   4  16   2        0.10      123.77    140.67 o 
   5  16   2       25.97      -39.08    100.79 o 
   6  16   2     2916.23     3526.05    298.01 o 
   7  16   2       88.25      103.15    180.43 o 
   8  16   2     3066.63     2894.92    383.10 o 
   1  17   2       48.45      129.81    174.28 o 
   2  17   2        5.18       32.59    128.96 o 
   3  17   2        0.12     -142.99    199.39 o 
   4  17   2        2.12      -47.76    194.04 o 
   5  17   2      107.06      124.49    188.82 o 
   6  17   2       13.22      -37.46    161.35 o 
   7  17   2        5.84      -37.62    119.38 o 
   0  18   2     1134.35     1132.44    274.40 o 
   1  18   2       69.23       72.37    180.55 o 
   2  18   2      575.83      375.41    170.19 o 
   3  18   2        0.62       32.67    159.24 o 
   4  18   2       67.51      125.79    188.06 o 
   5  18   2       59.79      160.75    146.09 o 
   1  19   2        0.06       47.86    202.32 o 
   2  19   2      902.51      354.87    208.42 o 
   1   0   3    56482.49    46802.65   1990.32 o 
   3   0   3   101474.95    94231.60   4400.92 o 
   5   0   3    81630.88    79775.73   3713.17 o 
   7   0   3     3097.65     3000.07    165.72 o 
   9   0   3      241.88      213.28     37.09 o 
  11   0   3    17658.87    20097.69   1254.52 o 
  13   0   3     5368.09     5049.69    724.03 o 
  15   0   3      311.27      259.85    320.15 o 
   1   1   3    51096.12    46274.25   1367.63 o 
   2   1   3      973.77      969.02     28.09 o 
   3   1   3     1268.35     1390.91     55.22 o 
   4   1   3     2103.25     2169.91     85.38 o 
   5   1   3     1325.13     1211.96     43.61 o 
   6   1   3     1773.89     1642.99     61.40 o 
   7   1   3     6509.87     6507.02    205.01 o 
   8   1   3     4929.97     5224.93    181.22 o 
   9   1   3     1150.71     1189.74     69.66 o 
  10   1   3     2405.62     2597.10    112.06 o 
  11   1   3      329.15      347.10     42.33 o 
  12   1   3      702.53      544.85     76.43 o 
  13   1   3      292.76      267.98    111.39 o 
  14   1   3       97.51      165.50     98.31 o 
  15   1   3      959.18      721.83    180.81 o 
   0   2   3    44998.25    45623.25    816.34 o 
   1   2   3    15254.60    15104.28    237.45 o 
   2   2   3       54.12       50.27      9.61 o 
   3   2   3    65529.07    60420.87   2070.40 o 
   4   2   3    18647.44    18604.88    631.78 o 
   5   2   3    59821.73    60994.06   2037.60 o 
   6   2   3     8295.47     7995.13    264.48 o 
   7   2   3     4778.75     4862.26    191.86 o 
   8   2   3     9394.29     9980.35    373.47 o 
   9   2   3     4068.96     4518.02    177.18 o 
  10   2   3      279.89      313.01     38.98 o 
  11   2   3    13719.91    14864.34    671.92 o 
  12   2   3      548.16      531.10     61.30 o 
  13   2   3     2907.26     2441.93    282.96 o 
  14   2   3      490.70      292.37    147.47 o 
   1   3   3    32756.97    32737.92    392.05 o 
   2   3   3    12040.42    12664.59    327.73 o 
   3   3   3     1904.25     1844.37     59.20 o 
   4   3   3     8937.49     9147.05    258.71 o 
   5   3   3     7317.10     7232.40    226.06 o 
   6   3   3      468.69      447.65     32.06 o 
   7   3   3    33720.21    35522.23   1029.02 o 
   8   3   3     1109.74     1078.01     55.44 o 
   9   3   3    14050.15    15509.79    530.61 o 
  10   3   3      342.38      330.09     43.30 o 
  11   3   3      179.07      103.34     48.76 o 
  12   3   3     1322.28     1227.58    113.99 o 
  13   3   3     1206.07     1005.95    121.40 o 
  14   3   3      555.90      708.09    163.36 o 
   0   4   3     2466.93     3278.52     91.91 o 
   1   4   3     9957.62    11130.75    168.54 o 
   2   4   3     4467.15     4352.29    106.77 o 
   3   4   3      109.76       81.98     18.97 o 
   4   4   3      379.42      311.53     26.85 o 
   5   4   3       23.13       41.28     14.85 o 
   6   4   3      661.79      581.12     50.14 o 
   7   4   3       18.26       23.16     30.73 o 
   8   4   3       84.33       22.73     35.22 o 
   9   4   3       23.09       76.88     41.49 o 
  10   4   3       68.18       50.70     41.44 o 
  11   4   3      293.38      274.67     56.66 o 
  12   4   3       34.93       45.61     83.38 o 
  13   4   3       63.57       66.29     85.93 o 
  14   4   3      429.46      368.70    154.93 o 
   1   5   3    76687.08    79603.53    984.06 o 
   2   5   3     7068.03     7305.75    125.19 o 
   3   5   3    12102.28    12120.06    249.82 o 
   4   5   3       50.34       79.57     19.77 o 
   5   5   3    16758.37    17969.05    522.61 o 
   6   5   3       29.00       -4.04     22.34 o 
   7   5   3    25153.40    27028.37    823.98 o 
   8   5   3      516.34      503.34     45.81 o 
   9   5   3    12344.92    14755.60    308.83 o 
  10   5   3       10.56       56.66     42.50 o 
  11   5   3      716.14      759.80     78.70 o 
  12   5   3      121.75      104.97     88.55 o 
  13   5   3     1478.97     1185.88    153.71 o 
  14   5   3        0.55       36.68    182.97 o 
   0   6   3      541.91      576.78     57.60 o 
   1   6   3     1123.33     1301.19     53.38 o 
   2   6   3     1182.88     1232.34     48.43 o 
   3   6   3    18481.68    18568.46    510.15 o 
   4   6   3     2148.04     2489.38     58.20 o 
   5   6   3    13418.22    13566.01    443.29 o 
   6   6   3      660.78      837.25     45.51 o 
   7   6   3     2057.88     2155.33     85.79 o 
   8   6   3       20.59       33.14     47.95 o 
   9   6   3      313.84      259.86     48.97 o 
  10   6   3      143.27       60.81     58.83 o 
  11   6   3     3609.57     3852.14    220.86 o 
  12   6   3       15.31     -105.85    105.85 o 
  13   6   3      898.77      851.54    145.30 o 
  14   6   3      134.39       78.50    268.91 o 
   1   7   3     6036.51     6128.78    124.91 o 
   2   7   3    19663.51    21923.46    317.38 o 
   3   7   3     3064.48     3382.48     86.19 o 
   4   7   3      566.57      581.38     37.55 o 
   5   7   3     1568.15     1638.81     53.67 o 
   6   7   3     6755.91     7229.89    241.01 o 
   7   7   3     5977.56     6352.35    244.02 o 
   8   7   3       99.33      115.62     44.06 o 
   9   7   3     3093.67     3099.40    125.57 o 
  10   7   3        6.93      -31.77     72.93 o 
  11   7   3      252.72      247.02    103.60 o 
  12   7   3     1318.77     1589.39    191.57 o 
  13   7   3      522.98      522.20    149.59 o 
  14   7   3      135.80      353.87    294.02 o 
   0   8   3      397.78      358.32     62.62 o 
   1   8   3    16321.80    16981.04    281.48 o 
   2   8   3      189.41      282.25     42.36 o 
   3   8   3    17910.85    19049.29    396.59 o 
   4   8   3       16.73       44.52     34.59 o 
   5   8   3    31518.71    34122.46    763.17 o 
   6   8   3      139.43      153.33     43.31 o 
   7   8   3     1839.76     2137.67    110.83 o 
   8   8   3       97.66      102.70     32.78 o 
   9   8   3     3498.96     3721.07    183.83 o 
  10   8   3        9.44       77.71     72.41 o 
  11   8   3     8045.94     8725.39    459.24 o 
  12   8   3       24.12       47.20    119.68 o 
  13   8   3     3187.63     2913.55    235.73 o 
   1   9   3     1369.82     1319.31     67.87 o 
   2   9   3     5751.82     6279.43    143.55 o 
   3   9   3      132.16      129.02     56.62 o 
   4   9   3      181.95      213.17     49.36 o 
   5   9   3     1448.04     1508.75     94.88 o 
   6   9   3      762.59      800.14     62.54 o 
   7   9   3     1772.04     1902.96     89.17 o 
   8   9   3      540.35      587.36     72.70 o 
   9   9   3      576.49      486.81    102.56 o 
  10   9   3        2.82       30.23     86.20 o 
  11   9   3      165.44      230.46    122.35 o 
  12   9   3      771.84      886.62    157.18 o 
  13   9   3      104.12       38.78    149.87 o 
   0  10   3      813.69      752.18     88.29 o 
   1  10   3     4064.92     4137.16    120.33 o 
   2  10   3     2962.77     3388.99    109.91 o 
   3  10   3    12566.50    13309.62    273.59 o 
   4  10   3       82.84      214.04     58.20 o 
   5  10   3     9023.71     9700.53    248.90 o 
   6  10   3      227.36      286.87     53.09 o 
   7  10   3      570.21      490.88     55.27 o 
   8  10   3       19.73      110.94     55.51 o 
   9  10   3      452.80      526.39    144.67 o 
  10  10   3      150.19      234.24    126.79 o 
  11  10   3     2985.92     2933.12    212.83 o 
  12  10   3       11.48      143.32    150.02 o 
   1  11   3    16122.77    17017.02    356.89 o 
   2  11   3      824.38      741.13     82.15 o 
   3  11   3     3656.06     3776.84    142.17 o 
   4  11   3       21.67       44.10    118.12 o 
   5  11   3     4627.53     5054.19    227.67 o 
   6  11   3      410.96      400.25     58.76 o 
   7  11   3     5515.16     6199.37    180.05 o 
   8  11   3       19.61      -22.19     65.26 o 
   9  11   3     5953.00     6959.47    274.37 o 
  10  11   3       65.53       72.39    120.89 o 
  11  11   3      122.74       37.39    172.62 o 
  12  11   3      124.43      124.80    163.19 o 
   0  12   3     4857.68     5186.85    278.19 o 
   1  12   3      161.30      238.78    100.46 o 
   2  12   3     2271.86     2217.32    118.90 o 
   3  12   3       49.72       67.86     68.85 o 
   4  12   3      925.97      984.51     97.78 o 
   5  12   3       22.60      132.89    105.89 o 
   6  12   3     1254.97     1263.91     86.55 o 
   7  12   3      456.55      298.71     88.11 o 
   8  12   3     3565.85     3699.49    180.67 o 
   9  12   3        4.44       71.53    126.60 o 
  10  12   3       59.95       24.43    145.07 o 
  11  12   3       44.55      -52.62    182.82 o 
   1  13   3    12867.87    14692.22    432.70 o 
   2  13   3       65.56      114.53     95.60 o 
   3  13   3     1339.60     1389.66    118.76 o 
   4  13   3       57.77       65.76     96.93 o 
   5  13   3     1974.24     1849.04    135.71 o 
   6  13   3      226.16      175.15     78.83 o 
   7  13   3     7200.03     8431.49    306.38 o 
   8  13   3      160.73      210.60    109.18 o 
   9  13   3     4745.53     4997.95    353.71 o 
  10  13   3      150.74      330.77    164.31 o 
  11  13   3      316.16      -51.14    264.79 o 
   0  14   3      365.19      457.61    473.28 o 
   1  14   3     1012.65      899.23    126.54 o 
   2  14   3      171.62       80.07     93.01 o 
   3  14   3     3783.24     3955.80    265.69 o 
   4  14   3      185.87      198.42    152.15 o 
   5  14   3     2645.42     2441.89    152.95 o 
   6  14   3      166.74       63.66    106.37 o 
   7  14   3      276.92      126.69     97.74 o 
   8  14   3      100.81       50.90    130.67 o 
   9  14   3      240.11       70.85    164.29 o 
  10  14   3       43.89      -60.36    227.65 o 
   1  15   3     1627.15     1494.90    169.59 o 
   2  15   3        5.70      -21.88    109.62 o 
   3  15   3      937.79      862.03    154.66 o 
   4  15   3       30.87     -104.73    104.73 o 
   5  15   3       28.61       61.17    107.77 o 
   6  15   3       89.69       43.43     68.60 o 
   7  15   3     2343.29     2322.65    206.22 o 
   8  15   3       81.02      109.85    159.47 o 
   9  15   3      564.72      568.02    191.23 o 
   0  16   3       29.16      468.27    259.73 o 
   1  16   3     1438.74     1302.25    169.54 o 
   2  16   3       62.43      109.90    121.43 o 
   3  16   3     5021.59     4734.55    293.59 o 
   4  16   3        1.54     -178.79    189.00 o 
   5  16   3     6248.42     6452.48    293.00 o 
   6  16   3        1.25      -43.83    126.46 o 
   7  16   3      539.98      536.36    181.22 o 
   8  16   3       81.74      160.16    181.91 o 
   1  17   3       90.14      103.56     96.62 o 
   2  17   3      439.96      276.73    213.66 o 
   3  17   3        6.36      134.58    143.52 o 
   4  17   3      385.24      289.51    163.78 o 
   5  17   3       27.97      -34.08    127.70 o 
   6  17   3      479.82      483.70    193.99 o 
   7  17   3       64.10       37.81    199.56 o 
   0  18   3       10.76        6.88    239.81 o 
   1  18   3      417.51      195.43    170.50 o 
   2  18   3        0.13       36.19    150.95 o 
   3  18   3     2605.49     2094.57    246.63 o 
   4  18   3       20.36       66.40    177.42 o 
   5  18   3      520.30      405.64    203.58 o 
   1  19   3     1901.20     1364.13    218.01 o 
   2  19   3        6.18     -153.03    187.93 o 
   0   0   4    79439.79    64137.76   1619.36 o 
   2   0   4    81905.00    70304.32   4428.36 o 
   4   0   4    10863.60    10356.88    531.37 o 
   6   0   4    13640.79    12443.04    713.52 o 
   8   0   4    37815.69    40634.86   2212.69 o 
  10   0   4     4646.12     4906.01    378.57 o 
  12   0   4      377.05      379.50    127.80 o 
  14   0   4     1767.45     1639.57    456.12 o 
   1   1   4    22538.20    20094.65    694.41 o 
   2   1   4     5661.71     5031.20    189.07 o 
   3   1   4     7197.29     6911.43    240.46 o 
   4   1   4    29350.51    27487.10    946.32 o 
   5   1   4      139.62      138.12     14.66 o 
   6   1   4       76.63       80.63     22.86 o 
   7   1   4    14131.20    14315.86    540.60 o 
   8   1   4     1495.69     1699.34     60.65 o 
   9   1   4     2801.48     2781.29    152.68 o 
  10   1   4     4944.10     5297.85    230.98 o 
  11   1   4      496.17      378.92     52.90 o 
  12   1   4     2416.94     2498.44    170.06 o 
  13   1   4      195.09      186.44    106.88 o 
  14   1   4      693.39      727.15    144.50 o 
   0   2   4    55406.93    53668.62    949.03 o 
   1   2   4        1.37       35.81      8.92 o 
   2   2   4    27242.41    26204.23    648.41 o 
   3   2   4       43.13       48.09     11.66 o 
   4   2   4       13.77       42.09     11.14 o 
   5   2   4        2.40       30.26     20.53 o 
   6   2   4    11488.31    11511.23    398.75 o 
   7   2   4     2197.17     2028.52     71.22 o 
   8   2   4    17099.86    18500.14    644.04 o 
   9   2   4      237.54      188.00     33.56 o 
  10   2   4     1647.99     1746.54     78.77 o 
  11   2   4      100.88       79.44     39.79 o 
  12   2   4      272.18      191.36     98.99 o 
  13   2   4       59.53       17.97    126.40 o 
  14   2   4     1156.87      985.58    254.81 o 
   1   3   4      541.74      555.60     18.00 o 
   2   3   4    27467.72    27879.71    512.97 o 
   3   3   4      676.66      567.84     20.66 o 
   4   3   4    98290.58    94097.91   3184.36 o 
   5   3   4       20.59       -4.57     20.73 o 
   6   3   4    10676.20    10694.57    310.07 o 
   7   3   4      487.64      494.23     34.54 o 
   8   3   4      717.51      791.22     59.22 o 
   9   3   4      200.47      225.86     37.26 o 
  10   3   4    13750.06    15330.94    672.03 o 
  11   3   4        0.84      -26.05     52.00 o 
  12   3   4     8593.45     9562.85    592.26 o 
  13   3   4      352.40      229.65    107.92 o 
  14   3   4     1594.78     1845.18    217.82 o 
   0   4   4     2350.96     2480.32     81.75 o 
   1   4   4    14793.37    16016.23    225.19 o 
   2   4   4        0.88      -18.13     18.13 o 
   3   4   4     1816.16     1901.96     40.06 o 
   4   4   4      178.95      199.16     23.83 o 
   5   4   4     2741.74     2519.22     85.63 o 
   6   4   4      752.68      751.76     40.05 o 
   7   4   4      118.17      115.12     32.85 o 
   8   4   4      825.36      695.56     46.10 o 
   9   4   4     1098.87     1070.62     60.62 o 
  10   4   4      891.47      841.00     89.86 o 
  11   4   4      133.63      172.29     59.74 o 
  12   4   4        3.10      -13.48     87.37 o 
  13   4   4     1541.79     1524.39    146.11 o 
  14   4   4       36.78     -179.22    255.99 o 
   1   5   4       48.90       48.54     27.34 o 
   2   5   4    39410.53    41464.51    541.99 o 
   3   5   4      502.47      528.17     30.42 o 
   4   5   4    31005.33    31214.79    571.56 o 
   5   5   4     1671.50     1897.99     48.04 o 
   6   5   4     6482.10     6670.77    218.41 o 
   7   5   4     3668.91     3518.16    117.71 o 
   8   5   4       66.21       65.60     40.22 o 
   9   5   4      104.96       79.09     45.02 o 
  10   5   4     9634.47    11178.82    474.76 o 
  11   5   4      104.28       24.34     53.02 o 
  12   5   4     6740.82     7072.71    569.65 o 
  13   5   4      156.88      -85.00    137.67 o 
  14   5   4     1237.61      872.97    211.95 o 
   0   6   4    33822.01    36388.34    687.69 o 
   1   6   4     8300.58     9066.86    160.11 o 
   2   6   4    37849.27    41263.37    528.00 o 
   3   6   4    14532.93    16030.22    317.22 o 
   4   6   4      269.90      240.90     25.20 o 
   5   6   4     2332.68     2270.50     66.88 o 
   6   6   4    11053.24    11666.46    276.37 o 
   7   6   4     1241.93     1036.14     78.42 o 
   8   6   4    14024.52    15483.55    540.72 o 
   9   6   4       85.48       64.89     57.07 o 
  10   6   4     4489.96     4961.41    221.86 o 
  11   6   4      692.78      616.97    129.73 o 
  12   6   4      136.30      257.10    112.44 o 
  13   6   4     1237.96     1310.54    185.74 o 
  14   6   4      957.35      934.62    237.97 o 
   1   7   4      100.06      161.97     38.81 o 
   2   7   4    10104.71    10768.55    186.58 o 
   3   7   4      806.67      676.76     42.02 o 
   4   7   4     6971.55     7417.17    172.86 o 
   5   7   4      839.44      823.56     43.91 o 
   6   7   4     3530.12     3740.44    122.33 o 
   7   7   4      177.21      174.84     30.93 o 
   8   7   4        4.31        9.15     47.06 o 
   9   7   4     1053.75      917.31     75.14 o 
  10   7   4     1295.49     1388.42    153.15 o 
  11   7   4      388.23      244.39    121.46 o 
  12   7   4      850.61      746.80    131.45 o 
  13   7   4      469.25      460.29    165.42 o 
   0   8   4    22946.59    25353.84    703.99 o 
   1   8   4    12519.59    13906.30    244.61 o 
   2   8   4    75592.59    83449.34   1088.62 o 
   3   8   4      226.87      238.75     40.68 o 
   4   8   4      437.93      518.26     41.70 o 
   5   8   4      724.22      822.02     43.46 o 
   6   8   4    13045.74    14263.09    546.52 o 
   7   8   4        8.53       23.29     39.25 o 
   8   8   4    21020.28    24257.12    638.67 o 
   9   8   4       14.58        7.28     80.87 o 
  10   8   4     6098.78     7033.95    304.29 o 
  11   8   4        4.56     -118.32    118.32 o 
  12   8   4       96.55      -90.10    113.95 o 
  13   8   4      639.68      348.24    164.02 o 
   1   9   4      508.45      430.86     58.03 o 
   2   9   4      612.16      595.28     66.82 o 
   3   9   4     1400.66     1471.08     79.12 o 
   4   9   4      786.51      786.74     64.82 o 
   5   9   4       62.63       46.51     35.61 o 
   6   9   4      126.68       75.14     44.31 o 
   7   9   4     3034.06     3318.61    175.04 o 
   8   9   4       81.90       72.11     36.89 o 
   9   9   4      647.74      698.50    103.09 o 
  10   9   4     1357.48     1244.42    121.34 o 
  11   9   4        1.84      -41.75    121.43 o 
  12   9   4       17.05      106.07    119.21 o 
  13   9   4      175.70     -108.59    186.99 o 
   0  10   4     7968.09     8411.65    278.75 o 
   1  10   4      888.09     1070.46     74.12 o 
   2  10   4     6483.43     7198.54    237.59 o 
   3  10   4        2.01        1.85     50.86 o 
   4  10   4       25.48       43.85     52.75 o 
   5  10   4      548.12      519.41     58.61 o 
   6  10   4     6185.46     6602.52    233.41 o 
   7  10   4       14.32       18.01     47.01 o 
   8  10   4     5765.98     6413.67    245.06 o 
   9  10   4       74.31      -77.64     78.08 o 
  10  10   4     1267.11     1253.45    180.00 o 
  11  10   4       76.95      177.67    134.11 o 
  12  10   4       50.21        4.03    181.65 o 
   1  11   4     1113.16     1013.81     80.42 o 
   2  11   4    10048.67    10485.69    266.69 o 
   3  11   4       35.67       76.87     82.64 o 
   4  11   4    13419.96    14631.04    329.47 o 
   5  11   4       92.34       49.75     44.74 o 
   6  11   4     3534.50     3550.78    115.92 o 
   7  11   4      126.88      117.37     59.96 o 
   8  11   4       56.03       77.07     76.11 o 
   9  11   4       97.68       65.35    105.73 o 
  10  11   4     3883.23     4634.55    284.00 o 
  11  11   4       22.15      208.42    148.53 o 
  12  11   4     3335.63     2855.39    233.94 o 
   0  12   4      307.58      380.74    139.74 o 
   1  12   4      142.18      118.14     89.31 o 
   2  12   4       14.62       85.10     70.65 o 
   3  12   4      541.47      375.97     83.71 o 
   4  12   4      911.08      732.88     78.05 o 
   5  12   4      282.31      251.55     69.38 o 
   6  12   4      306.00      228.26     62.08 o 
   7  12   4      158.75       72.03     69.51 o 
   8  12   4      205.54      134.66     98.05 o 
   9  12   4        5.33      -45.60     98.74 o 
  10  12   4       11.23     -156.70    156.70 o 
  11  12   4       33.90        6.61    102.13 o 
   1  13   4      739.94      707.74    108.98 o 
   2  13   4     7298.83     7501.79    272.16 o 
   3  13   4       23.37      -37.28     93.65 o 
   4  13   4    10521.37    11710.23    368.29 o 
   5  13   4      153.03      245.59     72.51 o 
   6  13   4     4142.08     4329.25    222.54 o 
   7  13   4      635.67      637.61    103.47 o 
   8  13   4        4.05      -15.76    109.73 o 
   9  13   4       48.61       84.30    149.04 o 
  10  13   4     1742.60     1853.83    202.77 o 
  11  13   4      101.47      290.21    201.36 o 
   0  14   4     2787.54     3050.06    247.12 o 
   1  14   4        5.99     -105.87    105.87 o 
   2  14   4     3578.63     3374.92    188.27 o 
   3  14   4       15.93       21.54    112.40 o 
   4  14   4      202.54      758.26    848.90 o 
   5  14   4      193.07      183.32     90.72 o 
   6  14   4      381.72      207.96    127.80 o 
   7  14   4       67.02      123.06    101.01 o 
   8  14   4     1757.24     1900.51    194.96 o 
   9  14   4       35.46      286.79    211.57 o 
  10  14   4      333.37      197.69    204.30 o 
   1  15   4      807.20      588.91    139.35 o 
   2  15   4     1491.88     1369.14    224.10 o 
   3  15   4        1.18       35.94    135.92 o 
   4  15   4     1638.28     1664.69    205.83 o 
   5  15   4      149.70      101.11    118.86 o 
   6  15   4      133.68       11.72    137.25 o 
   7  15   4     1949.16     1848.05    204.51 o 
   8  15   4        0.19      304.11    159.48 o 
   9  15   4       95.41     -127.60    234.12 o 
   0  16   4     3495.60     3225.00    296.26 o 
   1  16   4        0.86       28.38    121.34 o 
   2  16   4     3197.95     3146.36    223.92 o 
   3  16   4      370.52      317.54    168.53 o 
   4  16   4      371.05      202.29    123.89 o 
   5  16   4        1.27       45.38    137.76 o 
   6  16   4     1701.40     1853.02    191.05 o 
   7  16   4      288.79      135.08    188.82 o 
   8  16   4     3568.03     3296.90    510.10 o 
   1  17   4      191.86       20.65    143.98 o 
   2  17   4      158.79      -19.79     94.86 o 
   3  17   4        2.07       90.24    150.08 o 
   4  17   4      731.14      496.85    139.36 o 
   5  17   4      145.59       98.04    146.36 o 
   6  17   4       92.99      202.27    159.88 o 
   0  18   4     2964.72     2411.73    350.89 o 
   1  18   4      315.48      265.83    182.58 o 
   2  18   4      957.80      763.02    214.97 o 
   3  18   4      180.19       86.02    177.03 o 
   4  18   4       81.30      -20.19    172.58 o 
   5  18   4      118.38      191.65    200.77 o 
   1  19   4        1.12      265.48    195.21 o 
   1   0   5     1061.43      854.99     39.46 o 
   3   0   5   197922.98   179394.89   9255.39 o 
   5   0   5    87608.08    88118.45   4097.76 o 
   7   0   5    17250.14    18613.06    903.09 o 
   9   0   5     2591.07     2561.24    125.66 o 
  11   0   5    21804.56    22838.23   1992.74 o 
  13   0   5     6126.12     5744.64   1116.81 o 
   1   1   5       19.04       71.52     18.75 o 
   2   1   5     6176.40     5245.26    176.36 o 
   3   1   5     1170.04     1075.11     36.53 o 
   4   1   5     1232.78     1084.09     36.74 o 
   5   1   5      164.38      217.46     23.47 o 
   6   1   5     1519.28     1325.50     58.64 o 
   7   1   5     2467.97     2606.72    111.15 o 
   8   1   5     1192.84     1138.06     66.94 o 
   9   1   5      359.66      346.33     41.27 o 
  10   1   5      111.95       33.48     39.46 o 
  11   1   5      319.56      339.32     47.84 o 
  12   1   5      290.04      287.25    106.77 o 
  13   1   5      110.34      -24.50     94.49 o 
  14   1   5       26.07       33.42    118.70 o 
   0   2   5     5849.25     5586.35    137.31 o 
   1   2   5      878.65      851.88     50.72 o 
   2   2   5      137.83      122.61     16.71 o 
   3   2   5    53442.52    49148.93   1631.98 o 
   4   2   5     2652.78     2852.28     92.39 o 
   5   2   5     1646.89     1202.05     57.62 o 
   6   2   5     2928.69     2893.99     94.40 o 
   7   2   5     1259.37     1170.49     50.25 o 
   8   2   5     5444.82     5472.31    253.24 o 
   9   2   5      569.02      520.23     54.78 o 
  10   2   5      535.95      444.91     44.61 o 
  11   2   5     5993.46     6482.12    330.51 o 
  12   2   5      108.87       62.49     78.05 o 
  13   2   5     1588.90     1124.78    135.02 o 
  14   2   5      186.51      121.48    103.62 o 
   1   3   5    23252.41    21900.79    449.08 o 
   2   3   5     8908.61     9095.35    197.27 o 
   3   3   5     4740.51     4418.46    127.89 o 
   4   3   5       46.77       13.25     16.62 o 
   5   3   5    23872.36    23601.26    893.96 o 
   6   3   5      503.63      446.87     33.44 o 
   7   3   5    13402.19    13925.98    502.92 o 
   8   3   5       32.53       64.79     34.26 o 
   9   3   5    16236.37    19227.08    691.10 o 
  10   3   5      264.72      184.98     43.88 o 
  11   3   5      163.64      159.85     63.98 o 
  12   3   5      188.14      140.77     86.26 o 
  13   3   5      639.20      188.56    125.56 o 
  14   3   5       32.30       87.51    180.87 o 
   0   4   5    20123.89    19617.81    361.32 o 
   1   4   5       14.69        3.07     20.14 o 
   2   4   5      137.31      141.47     21.67 o 
   3   4   5     2805.06     2775.53     60.23 o 
   4   4   5     1751.24     1940.54     73.25 o 
   5   4   5      599.31      521.98     27.48 o 
   6   4   5     4330.71     4408.13    118.74 o 
   7   4   5       10.45       27.03     33.32 o 
   8   4   5      947.38      940.40     51.11 o 
   9   4   5      141.82      111.63     47.71 o 
  10   4   5     1244.73     1174.85     70.67 o 
  11   4   5      338.13      285.95     65.27 o 
  12   4   5      150.80      127.54     83.75 o 
  13   4   5       30.63       53.03     88.10 o 
  14   4   5      486.10      368.73    366.97 o 
   1   5   5    55898.67    57732.39    697.01 o 
   2   5   5     2457.18     2457.01     75.75 o 
   3   5   5    33863.62    36058.64    824.09 o 
   4   5   5     2510.61     2666.75     80.26 o 
   5   5   5    17616.05    19070.55    569.86 o 
   6   5   5      610.46      527.12     46.56 o 
   7   5   5    18895.88    19834.17    772.16 o 
   8   5   5      332.86      289.51     45.39 o 
   9   5   5    30551.69    35360.67   1349.64 o 
  10   5   5      326.89      324.54     57.71 o 
  11   5   5      220.23       68.57     83.64 o 
  12   5   5      180.40       74.39     72.28 o 
  13   5   5      422.52      303.05    130.61 o 
  14   5   5       42.91       -2.13    174.93 o 
   0   6   5      966.25     1086.67     72.11 o 
   1   6   5       88.16      118.54     27.73 o 
   2   6   5       82.29       67.84     31.01 o 
   3   6   5    44683.67    47165.03   1078.20 o 
   4   6   5      231.11      208.81     30.36 o 
   5   6   5     8711.61     9341.09    249.37 o 
   6   6   5      721.52      853.93     58.17 o 
   7   6   5     2363.91     2480.21    100.93 o 
   8   6   5      204.24      118.08     53.70 o 
   9   6   5      578.05      445.91     92.87 o 
  10   6   5      396.21      278.98     64.57 o 
  11   6   5     6118.49     6991.10    276.93 o 
  12   6   5      170.79      120.32     90.53 o 
  13   6   5      184.73      175.27    139.03 o 
  14   6   5      393.29      402.92    234.14 o 
   1   7   5     5697.63     5833.46    121.29 o 
   2   7   5     9015.94     9452.91    189.26 o 
   3   7   5     1152.77     1145.72     64.19 o 
   4   7   5     6698.54     7299.67    198.94 o 
   5   7   5     1727.34     1695.91     78.25 o 
   6   7   5     1975.17     1990.24     84.33 o 
   7   7   5     4362.85     4519.15    132.96 o 
   8   7   5       42.52      -24.51     45.47 o 
   9   7   5     2013.70     1861.23    130.29 o 
  10   7   5      606.27      611.44     80.89 o 
  11   7   5      174.20       74.15     85.89 o 
  12   7   5     1200.41     1245.93    167.01 o 
  13   7   5      198.18      -27.36    164.74 o 
   0   8   5     7018.05     8177.55    329.23 o 
   1   8   5     6459.19     7283.04    149.67 o 
   2   8   5     1137.06     1125.95     62.57 o 
   3   8   5    30313.70    32562.08    460.00 o 
   4   8   5      107.76       88.52     33.46 o 
   5   8   5    10291.76    10503.80    227.82 o 
   6   8   5      124.65      137.47     36.07 o 
   7   8   5     1433.25     1529.44     82.44 o 
   8   8   5      359.73      211.20     62.13 o 
   9   8   5     2192.31     2125.00    117.32 o 
  10   8   5        5.74      110.55     76.28 o 
  11   8   5     6370.84     6786.81    291.44 o 
  12   8   5      340.26      418.81    131.72 o 
  13   8   5     2117.33     1973.26    211.56 o 
   1   9   5     6433.65     7089.49    158.49 o 
   2   9   5     1102.74     1119.88     68.40 o 
   3   9   5      716.74      573.21     48.06 o 
   4   9   5     4583.70     5011.72    114.09 o 
   5   9   5     3164.44     3420.08    113.69 o 
   6   9   5     1242.26     1348.82     74.40 o 
   7   9   5     1680.68     1744.82     85.54 o 
   8   9   5      156.19      108.02     40.44 o 
   9   9   5     3088.32     3764.98    170.07 o 
  10   9   5       48.16       46.49     92.48 o 
  11   9   5      139.13       72.11    118.51 o 
  12   9   5      251.54      116.45    138.91 o 
  13   9   5       88.49       90.43    211.95 o 
   0  10   5     1081.59     1132.22    113.72 o 
   1  10   5     5101.65     5269.30    315.78 o 
   2  10   5       11.28       -9.64     57.35 o 
   3  10   5    22777.62    24948.39    462.14 o 
   4  10   5      887.88      794.99     61.71 o 
   5  10   5    12267.75    13559.07    388.38 o 
   6  10   5      668.98      723.39     67.27 o 
   7  10   5     2321.17     2505.99    123.82 o 
   8  10   5      133.87      210.61     57.05 o 
   9  10   5     1498.96     1523.08    136.78 o 
  10  10   5       95.33      114.97    100.19 o 
  11  10   5     3730.00     3712.50    234.18 o 
  12  10   5        8.86       30.18    137.46 o 
   1  11   5    13971.61    15574.98    357.30 o 
   2  11   5     1051.96     1021.23    112.85 o 
   3  11   5     4543.70     4293.43    144.29 o 
   4  11   5      419.97      438.92     65.79 o 
   5  11   5     5313.53     5534.25    202.89 o 
   6  11   5       34.34      -36.25     56.88 o 
   7  11   5     5293.50     5643.44    250.12 o 
   8  11   5       93.17       46.93    114.44 o 
   9  11   5     6517.08     7282.97    287.57 o 
  10  11   5      111.08      -16.81    171.38 o 
  11  11   5       26.71     -139.31    139.31 o 
  12  11   5      171.96      185.37    155.21 o 
   0  12   5     3853.07     3767.52    256.64 o 
   1  12   5      123.11       -0.46     87.43 o 
   2  12   5      147.05      148.49     80.53 o 
   3  12   5      634.28      468.49     83.73 o 
   4  12   5      411.38      346.05     81.25 o 
   5  12   5       57.35       26.21     59.34 o 
   6  12   5     1663.95     1450.91     93.44 o 
   7  12   5        5.48      -21.37     74.04 o 
   8  12   5     1274.89     1284.48    140.39 o 
   9  12   5       74.36       91.71    105.73 o 
  10  12   5      105.59      141.17    168.96 o 
  11  12   5      121.96     -208.21    223.35 o 
   1  13   5     6308.47     6407.21    337.21 o 
   2  13   5      109.60      113.32    105.16 o 
   3  13   5     2223.42     2009.23    148.81 o 
   4  13   5      107.75      156.71     92.96 o 
   5  13   5     2547.23     2264.40    126.86 o 
   6  13   5        4.43       -3.44     76.79 o 
   7  13   5     4682.65     5311.60    220.85 o 
   8  13   5      175.27      139.82    137.33 o 
   9  13   5     3337.74     3383.93    212.51 o 
  10  13   5       20.04     -116.65    166.86 o 
   0  14   5      517.17      364.06    146.10 o 
   1  14   5      426.38      312.65    108.30 o 
   2  14   5      584.81      435.11    122.62 o 
   3  14   5     5176.36     6266.59    270.66 o 
   4  14   5       39.61      211.95     96.13 o 
   5  14   5     4945.03     5200.71    216.06 o 
   6  14   5       28.40       60.19     75.23 o 
   7  14   5      768.47      797.84    183.69 o 
   8  14   5        7.02      -13.58    129.69 o 
   9  14   5      269.03       82.03    155.99 o 
  10  14   5       61.56      -84.17    178.76 o 
   1  15   5     4792.87     5343.15    249.32 o 
   2  15   5      305.18      283.99    127.88 o 
   3  15   5      556.32      344.43    113.84 o 
   4  15   5     1350.55     1156.64    125.92 o 
   5  15   5      150.14       39.78     84.09 o 
   6  15   5       59.06       50.68    114.89 o 
   7  15   5     3030.48     3187.44    248.95 o 
   8  15   5        7.69       99.37    160.09 o 
   9  15   5      989.46      668.65    191.66 o 
   0  16   5       17.36      112.47    190.67 o 
   1  16   5     1070.67      866.30    154.67 o 
   2  16   5       27.46      143.54    119.99 o 
   3  16   5     5017.27     5220.70    283.45 o 
   4  16   5      291.74      246.90    117.57 o 
   5  16   5     3138.92     3418.89    297.62 o 
   6  16   5        0.05      -45.66    137.87 o 
   7  16   5      207.79      119.79    183.49 o 
   8  16   5      198.63     -181.61    207.74 o 
   1  17   5       44.09      133.68    150.52 o 
   2  17   5      345.80      270.49    155.65 o 
   3  17   5        1.41      -84.40    150.59 o 
   4  17   5        1.61       -4.90    162.30 o 
   5  17   5      235.24      173.30    153.70 o 
   6  17   5      134.13      127.90    201.00 o 
   0  18   5      391.64      322.79    211.59 o 
   1  18   5      365.35      305.96    177.28 o 
   2  18   5        2.73      -67.06    195.76 o 
   3  18   5     1449.54     1181.54    261.91 o 
   4  18   5        8.28     -128.44    210.24 o 
   0   0   6     9485.13     7889.40    455.82 o 
   2   0   6    63426.42    60209.32   1080.89 o 
   4   0   6      557.49      457.22     40.34 o 
   6   0   6    22440.51    22393.40   1106.54 o 
   8   0   6    16556.52    18247.03    992.63 o 
  10   0   6     3124.65     3124.50    242.26 o 
  12   0   6     1248.83     1267.56    192.78 o 
  14   0   6      920.79      749.96    217.92 o 
   1   1   6     6314.83     5850.12    196.60 o 
   2   1   6     3908.08     3751.12    135.12 o 
   3   1   6     4535.04     4381.63    162.89 o 
   4   1   6    38647.34    36969.47   1371.10 o 
   5   1   6      225.43      178.05     19.72 o 
   6   1   6     1505.39     1286.00     45.49 o 
   7   1   6     2670.99     2698.52     97.80 o 
   8   1   6     1043.84     1130.94     85.46 o 
   9   1   6     3853.41     3800.98    221.21 o 
  10   1   6     3655.07     3950.32    229.05 o 
  11   1   6       78.41       19.58     40.96 o 
  12   1   6     1434.98     1248.01    117.42 o 
  13   1   6      260.18      240.98    110.34 o 
  14   1   6     1109.59      973.30    191.36 o 
   0   2   6    40005.73    36483.70   2163.43 o 
   1   2   6      101.89      122.59     19.29 o 
   2   2   6    51969.62    48754.11   1598.74 o 
   3   2   6     4969.47     4587.44    152.16 o 
   4   2   6       55.40      107.87     17.89 o 
   5   2   6     3419.38     3801.05    179.35 o 
   6   2   6    14303.87    14759.37    562.51 o 
   7   2   6      136.99       97.19     30.97 o 
   8   2   6    18969.45    20821.74    885.41 o 
   9   2   6      532.45      452.76     52.96 o 
  10   2   6     6878.44     7585.75    363.28 o 
  11   2   6      366.41      288.32     59.70 o 
  12   2   6       41.65       14.94     79.19 o 
  13   2   6      309.07       29.11    120.68 o 
  14   2   6      954.14      614.11    164.83 o 
   1   3   6     2845.47     2633.22    139.62 o 
   2   3   6    26712.14    25534.65    808.41 o 
   3   3   6      109.69      130.73     17.38 o 
   4   3   6    90978.50    90475.67   2890.89 o 
   5   3   6      528.92      616.50     39.42 o 
   6   3   6     5017.02     4725.46    187.93 o 
   7   3   6        6.99       11.24     32.90 o 
   8   3   6     1488.83     1519.61     57.56 o 
   9   3   6      512.46      486.04     53.34 o 
  10   3   6    16613.78    18352.70    760.31 o 
  11   3   6      521.24      398.49     72.16 o 
  12   3   6     6591.07     7025.13    566.21 o 
  13   3   6       54.38      -57.89    124.96 o 
  14   3   6     2321.14     1774.44    531.24 o 
   0   4   6     7746.43     9042.67    209.07 o 
   1   4   6      666.50      591.31     35.17 o 
   2   4   6     3185.58     3151.06     83.92 o 
   3   4   6    15295.20    16235.11    387.89 o 
   4   4   6       52.45       22.02     23.63 o 
   5   4   6     1224.11     1108.62     51.12 o 
   6   4   6     2497.16     2788.69    109.96 o 
   7   4   6      218.41      241.11     34.81 o 
   8   4   6     1075.89      985.09     82.58 o 
   9   4   6     1119.87     1053.81     65.64 o 
  10   4   6      888.61      841.99     65.55 o 
  11   4   6     1089.41     1119.83    165.97 o 
  12   4   6      122.47      146.21     79.23 o 
  13   4   6      552.89      323.85    126.17 o 
  14   4   6      124.34      213.20    179.88 o 
   1   5   6      192.46      210.41     23.48 o 
   2   5   6    14736.74    15332.19    360.30 o 
   3   5   6      621.22      625.77     29.38 o 
   4   5   6    20580.49    20753.39    387.81 o 
   5   5   6      759.27      805.69     37.11 o 
   6   5   6     1374.12     1508.50     61.62 o 
   7   5   6        5.65       -9.89     37.10 o 
   8   5   6       23.24       56.47     42.08 o 
   9   5   6     1494.21     1437.45     90.79 o 
  10   5   6     5955.99     6792.74    357.08 o 
  11   5   6      161.03      123.90     71.98 o 
  12   5   6     2868.39     2772.98    346.07 o 
  13   5   6       21.32      -54.73    119.90 o 
  14   5   6      753.27      822.09    248.42 o 
   0   6   6    39351.79    41887.50    700.72 o 
   1   6   6     1044.65      989.63     43.37 o 
   2   6   6    21693.51    22318.44    479.23 o 
   3   6   6        7.03      -19.65     25.26 o 
   4   6   6      292.49      237.94     28.14 o 
   5   6   6      732.82      690.31     43.54 o 
   6   6   6     6679.40     6833.93    211.92 o 
   7   6   6       16.40      -44.11     44.11 o 
   8   6   6    13411.43    14903.43    427.23 o 
   9   6   6      450.55      550.04     64.71 o 
  10   6   6     3394.37     3619.62    142.77 o 
  11   6   6      239.15      167.87     73.34 o 
  12   6   6      106.99       66.00     96.30 o 
  13   6   6       28.82       88.69    160.06 o 
  14   6   6      566.02      -35.17    293.35 o 
   1   7   6     6454.77     6641.61    130.68 o 
   2   7   6     7417.14     7736.31    160.26 o 
   3   7   6     1329.53     1404.46     60.09 o 
   4   7   6     6017.63     5901.83    141.13 o 
   5   7   6      790.57      786.14     42.16 o 
   6   7   6     2472.67     2695.91    135.58 o 
   7   7   6     2485.05     2635.79    113.24 o 
   8   7   6       65.67       47.44     55.46 o 
   9   7   6     2430.69     2429.56    103.86 o 
  10   7   6     1246.45     1086.90     99.09 o 
  11   7   6      151.36      161.80    101.78 o 
  12   7   6     1383.55     1531.98    153.91 o 
  13   7   6      727.45      578.99    158.15 o 
   0   8   6    36320.41    39988.34    810.93 o 
   1   8   6      381.62      442.74     44.09 o 
   2   8   6    31786.83    34633.99    483.80 o 
   3   8   6      270.19      310.57     34.05 o 
   4   8   6      472.35      462.98     48.07 o 
   5   8   6      866.80      936.28     51.38 o 
   6   8   6    10151.06    10806.88    260.84 o 
   7   8   6        1.08        8.59     40.12 o 
   8   8   6    17296.00    18705.78    841.45 o 
   9   8   6       28.93       14.94     61.51 o 
  10   8   6     7746.88     8904.80    439.95 o 
  11   8   6       72.92       94.42    114.25 o 
  12   8   6      228.23      201.05    127.51 o 
  13   8   6        6.45       29.75    180.15 o 
   1   9   6     4320.27     4688.83    133.97 o 
   2   9   6      383.47      425.71     49.92 o 
   3   9   6        1.02       -5.12     36.09 o 
   4   9   6      997.25      929.65     56.25 o 
   5   9   6      545.21      458.13     44.85 o 
   6   9   6      915.40      994.73     99.42 o 
   7   9   6     1520.07     1665.87     75.11 o 
   8   9   6       31.18       11.40     52.10 o 
   9   9   6     1064.50      979.89    112.17 o 
  10   9   6      779.32      749.50    104.67 o 
  11   9   6       93.61      131.39    115.31 o 
  12   9   6       88.74       52.52    146.79 o 
   0  10   6     3625.02     3773.52    159.86 o 
   1  10   6      178.44      319.59     59.45 o 
   2  10   6     5784.58     5890.17    156.99 o 
   3  10   6     6827.28     7394.57    177.34 o 
   4  10   6       81.63      132.44     45.29 o 
   5  10   6      121.17       20.98     45.52 o 
   6  10   6     3568.03     3768.55    115.28 o 
   7  10   6       72.03      -14.18     64.31 o 
   8  10   6     4004.97     4266.03    187.10 o 
   9  10   6      289.57      196.39     91.64 o 
  10  10   6      504.80      619.77    103.02 o 
  11  10   6      345.38      275.38    152.40 o 
  12  10   6      576.11      260.41    144.55 o 
   1  11   6      658.71      571.63     82.04 o 
   2  11   6     6468.39     6736.26    223.03 o 
   3  11   6      373.23      342.40     65.38 o 
   4  11   6    17310.35    18082.11    539.99 o 
   5  11   6       12.64       66.39     57.01 o 
   6  11   6     2774.88     2846.77    183.39 o 
   7  11   6      306.46      299.90     77.95 o 
   8  11   6      169.26      161.36    111.16 o 
   9  11   6        0.35      -15.96     97.86 o 
  10  11   6     4948.97     5055.97    372.91 o 
  11  11   6       78.61       48.74    134.23 o 
  12  11   6     1732.76     1422.85    226.55 o 
   0  12   6      978.24     1068.89    205.77 o 
   1  12   6      498.52      312.12     99.60 o 
   2  12   6     1576.67     1383.68    178.65 o 
   3  12   6     5113.86     5737.07    181.27 o 
   4  12   6        5.31      -11.69     53.90 o 
   5  12   6     1654.66     1714.01    175.64 o 
   6  12   6      110.84      177.46     89.00 o 
   7  12   6      135.34      133.38     72.79 o 
   8  12   6       11.16       68.75     96.53 o 
   9  12   6      514.19      438.17    142.21 o 
  10  12   6      150.35      -31.54    176.13 o 
  11  12   6      468.63      440.29    159.17 o 
   1  13   6       33.80      102.60     89.93 o 
   2  13   6    11233.75    12399.31    402.99 o 
   3  13   6     1171.66      987.47    101.04 o 
   4  13   6    13574.29    14378.93    591.98 o 
   5  13   6        0.23      -15.15     85.21 o 
   6  13   6     5054.07     5650.43    238.06 o 
   7  13   6      201.21       79.04    145.49 o 
   8  13   6        1.14      -99.18    129.38 o 
   9  13   6      471.25      404.03    131.69 o 
  10  13   6     2280.59     2451.60    425.11 o 
   0  14   6      407.96      285.34    132.27 o 
   1  14   6      483.79      620.59    135.95 o 
   2  14   6     2346.21     2324.66    391.89 o 
   3  14   6      856.89      588.47    101.69 o 
   4  14   6      186.94      129.77     85.61 o 
   5  14   6     1835.57     1790.86    147.79 o 
   6  14   6     1049.78      938.93    130.96 o 
   7  14   6      204.38      329.26    138.05 o 
   8  14   6      433.43      270.43    122.03 o 
   9  14   6      214.02      167.41    228.96 o 
   1  15   6      897.24      486.64    126.92 o 
   2  15   6      820.53      814.38    159.27 o 
   3  15   6       20.16      -64.29     99.51 o 
   4  15   6     1037.59     1041.45    161.39 o 
   5  15   6        9.71       21.25    120.84 o 
   6  15   6      642.84      732.90    132.53 o 
   7  15   6      722.75      547.81    158.34 o 
   8  15   6        8.19       11.82    138.91 o 
   0  16   6     5338.33     5382.56    466.42 o 
   1  16   6       70.27       66.05    132.05 o 
   2  16   6     2923.47     2645.14    204.72 o 
   3  16   6       29.30      108.84    113.17 o 
   4  16   6       68.57       63.05    129.38 o 
   5  16   6      196.42       94.50    139.24 o 
   6  16   6     2388.03     2283.91    226.86 o 
   7  16   6      120.44      188.20    348.67 o 
   1  17   6      632.89      349.22    177.44 o 
   2  17   6       25.63     -112.19    146.54 o 
   3  17   6       69.31      267.64    180.79 o 
   4  17   6      126.04      159.77    316.49 o 
   5  17   6      298.60      146.08    155.65 o 
   6  17   6      289.64      364.92    226.39 o 
   0  18   6     2801.94     2514.92    480.13 o 
   1  18   6        0.23      155.96    187.69 o 
   2  18   6     1175.26     1064.32    303.82 o 
   3  18   6      243.08     -142.75    186.12 o 
   4  18   6       56.48      327.94    227.91 o 
   1   0   7     2407.89     2137.42     81.02 o 
   3   0   7   119007.84   108943.48   5420.24 o 
   5   0   7    32502.60    30655.33   1472.26 o 
   7   0   7     6174.14     6115.65    317.28 o 
   9   0   7     6423.53     6154.32    403.96 o 
  11   0   7    14177.57    15396.66   1320.81 o 
  13   0   7     4727.16     4511.04    472.51 o 
   1   1   7      592.27      623.17     55.72 o 
   2   1   7     4534.65     4010.88    144.91 o 
   3   1   7        3.55       18.26     18.15 o 
   4   1   7    45397.89    44366.85   1520.51 o 
   5   1   7     1428.46     1493.73     65.09 o 
   6   1   7     1465.12     1428.11     44.81 o 
   7   1   7     1999.38     1959.56     79.33 o 
   8   1   7      328.18      264.65     39.97 o 
   9   1   7      829.60      765.33     49.58 o 
  10   1   7     3104.01     3220.88    167.26 o 
  11   1   7      182.02      205.26     67.13 o 
  12   1   7      742.76      546.00     85.43 o 
  13   1   7      258.63      407.51    126.76 o 
  14   1   7      962.26     1006.87    337.67 o 
   0   2   7     3282.12     3146.89    295.05 o 
   1   2   7     5113.52     4707.27    131.84 o 
   2   2   7     4681.19     4338.10    163.31 o 
   3   2   7    46475.62    43051.59   1567.67 o 
   4   2   7     2640.94     2521.98    110.08 o 
   5   2   7    20063.07    20525.60    732.25 o 
   6   2   7       15.49       10.44     22.15 o 
   7   2   7     2593.49     2671.26    103.52 o 
   8   2   7     1291.10     1368.02     62.85 o 
   9   2   7     1318.35     1282.93    103.34 o 
  10   2   7      175.55      156.81     44.05 o 
  11   2   7     4378.24     4445.31    285.74 o 
  12   2   7      986.09     1013.65    109.01 o 
  13   2   7     1138.23     1089.36    133.58 o 
  14   2   7       12.50     -158.17    158.17 o 
   1   3   7    43971.83    43902.42   1012.35 o 
   2   3   7       10.64        8.26     16.16 o 
   3   3   7    11264.25    11144.73    352.73 o 
   4   3   7      331.88      298.43     24.00 o 
   5   3   7     5758.21     5543.70    262.11 o 
   6   3   7        8.50       -9.59     29.56 o 
   7   3   7    17353.85    18760.63    741.39 o 
   8   3   7       58.69       22.90     38.83 o 
   9   3   7    11907.57    13671.81    670.32 o 
  10   3   7      316.99      291.92     61.74 o 
  11   3   7       54.70      139.18     63.60 o 
  12   3   7        4.47        9.44     85.44 o 
  13   3   7      881.30      593.32    133.33 o 
  14   3   7        1.09      147.94    175.09 o 
   0   4   7     2495.86     2155.79     87.49 o 
   1   4   7      495.55      565.98     32.01 o 
   2   4   7    11855.86    11646.50    258.27 o 
   3   4   7     4451.40     4809.13    132.00 o 
   4   4   7     1495.18     1457.57     47.55 o 
   5   4   7     4075.92     4292.11    131.28 o 
   6   4   7     2090.74     2017.79    109.00 o 
   7   4   7     1687.47     1659.06     95.16 o 
   8   4   7     5425.49     5768.49    227.55 o 
   9   4   7       81.01       59.01     54.66 o 
  10   4   7     2846.36     2915.64    159.18 o 
  11   4   7        0.24      -72.12     73.12 o 
  12   4   7      700.05      520.41    138.37 o 
  13   4   7       56.57     -118.06    118.06 o 
  14   4   7      655.13      116.76    204.77 o 
   1   5   7    54433.09    55629.90   1495.88 o 
   2   5   7     3775.84     3729.93    111.93 o 
   3   5   7     6083.62     5593.71    167.25 o 
   4   5   7     1605.76     1479.50     72.73 o 
   5   5   7    15239.55    15976.03    511.47 o 
   6   5   7      491.65      518.68     66.60 o 
   7   5   7    17433.79    18490.04    742.62 o 
   8   5   7      152.64      139.51     65.41 o 
   9   5   7    23841.65    28153.80    977.19 o 
  10   5   7      323.31      220.35     64.48 o 
  11   5   7      820.73      898.69    122.54 o 
  12   5   7       92.53      -13.64    110.92 o 
  13   5   7     1230.59     1122.32    168.82 o 
  14   5   7      138.92      146.62    202.31 o 
   0   6   7     9569.30    10883.99    261.81 o 
   1   6   7      414.30      497.73     38.71 o 
   2   6   7     9817.65     9878.80    275.21 o 
   3   6   7    26714.51    28204.89    682.34 o 
   4   6   7      876.39      983.59     55.46 o 
   5   6   7     1572.32     1438.38     51.02 o 
   6   6   7     1849.77     1832.74     72.70 o 
   7   6   7      410.90      322.94     56.18 o 
   8   6   7     2495.51     2778.43    106.06 o 
   9   6   7      431.52      409.07     85.27 o 
  10   6   7     1968.98     2002.22    124.41 o 
  11   6   7     3245.87     3527.71    199.16 o 
  12   6   7       37.50       33.72    168.23 o 
  13   6   7      893.36      773.55    169.26 o 
   1   7   7    16785.07    18098.93    247.51 o 
   2   7   7     4056.64     4101.89    115.74 o 
   3   7   7     3490.19     3667.89    106.18 o 
   4   7   7     3774.82     3733.22    136.54 o 
   5   7   7      991.19      922.05     46.91 o 
   6   7   7      111.30       92.54     31.91 o 
   7   7   7     4117.30     4475.64    120.41 o 
   8   7   7      151.92       67.10     55.86 o 
   9   7   7     2761.72     2753.28    117.20 o 
  10   7   7     1462.03     1764.13    160.55 o 
  11   7   7      235.92      184.46     95.77 o 
  12   7   7        2.23      -58.27    158.77 o 
  13   7   7      130.42      270.14    146.52 o 
   0   8   7      455.37      564.95     49.26 o 
   1   8   7      744.12      705.42     47.90 o 
   2   8   7      876.15      863.82     42.67 o 
   3   8   7    36651.33    39753.55    743.48 o 
   4   8   7        0.04      -28.42     28.42 o 
   5   8   7    13004.77    14295.41    330.41 o 
   6   8   7       19.11       -3.53     37.96 o 
   7   8   7     3649.07     3898.40    176.51 o 
   8   8   7        7.92       22.70     57.41 o 
   9   8   7     1466.52     1484.81    118.96 o 
  10   8   7      357.51      305.56     88.98 o 
  11   8   7     3676.63     4049.43    262.97 o 
  12   8   7       16.60       -5.23    144.16 o 
  13   8   7     2229.60     1974.30    244.27 o 
   1   9   7     3580.61     3801.23    105.38 o 
   2   9   7      575.31      513.92     67.76 o 
   3   9   7     1912.96     1839.28    123.86 o 
   4   9   7     5589.56     6085.16    128.46 o 
   5   9   7      812.81      761.41     60.90 o 
   6   9   7      575.92      593.81     54.71 o 
   7   9   7      443.42      586.90     62.85 o 
   8   9   7       57.31        9.52     56.67 o 
   9   9   7     3699.10     4115.00    159.84 o 
  10   9   7     1951.12     1814.45    135.09 o 
  11   9   7        0.38        2.41    121.49 o 
  12   9   7      248.71       20.82    136.65 o 
   0  10   7      281.48      211.50    123.28 o 
   1  10   7     4693.92     4802.67    131.69 o 
   2  10   7     2524.54     2418.27     99.56 o 
   3  10   7    10117.27    10409.02    340.60 o 
   4  10   7       41.02       -3.70     45.42 o 
   5  10   7    14048.83    15366.79    429.11 o 
   6  10   7      638.97      641.02     64.52 o 
   7  10   7     1219.99     1291.02    144.20 o 
   8  10   7     1785.06     1711.37    204.81 o 
   9  10   7     2206.84     2224.16    160.99 o 
  10  10   7      793.65      457.32    121.77 o 
  11  10   7     2615.56     2951.42    206.55 o 
  12  10   7      310.07      280.96    161.23 o 
   1  11   7     3739.98     3868.29    135.01 o 
   2  11   7      249.23      254.77    149.56 o 
   3  11   7      773.50      710.71     69.76 o 
   4  11   7     1819.28     1966.12    115.02 o 
   5  11   7     2153.01     1917.18    119.08 o 
   6  11   7     1269.78     1340.24     91.48 o 
   7  11   7     3499.74     3737.92    151.35 o 
   8  11   7       57.73       20.30    107.53 o 
   9  11   7     2444.23     2577.40    194.58 o 
  10  11   7      244.14      102.43    100.07 o 
  11  11   7       26.63       72.70    165.13 o 
   0  12   7     1815.16     1670.03    185.55 o 
   1  12   7        0.50      -24.27    129.41 o 
   2  12   7      457.28      351.15     85.25 o 
   3  12   7       69.34      147.34     59.30 o 
   4  12   7       64.59       18.41     59.61 o 
   5  12   7      807.04      880.22     90.87 o 
   6  12   7      344.00      224.82    102.43 o 
   7  12   7       61.49       29.20     88.82 o 
   8  12   7      850.71      833.74    138.87 o 
   9  12   7        6.38       65.41    137.87 o 
  10  12   7       81.04      173.31    118.60 o 
  11  12   7      186.26      184.04     99.74 o 
   1  13   7     5599.02     6197.00    248.53 o 
   2  13   7      368.71      167.33     93.54 o 
   3  13   7     2223.43     1984.23    109.71 o 
   4  13   7     2468.29     2054.36    132.55 o 
   5  13   7     1644.62     1803.16    129.99 o 
   6  13   7       13.97       52.03     75.54 o 
   7  13   7     2833.27     2960.79    317.65 o 
   8  13   7       29.43      -68.16    152.49 o 
   9  13   7     2731.71     2809.91    262.67 o 
  10  13   7       20.20      182.45    144.63 o 
   0  14   7     2000.22     1717.36    192.13 o 
   1  14   7      186.58       48.34    101.04 o 
   2  14   7      285.17      185.54     79.71 o 
   3  14   7     5435.25     5371.75    215.41 o 
   4  14   7      297.83      303.44     93.89 o 
   5  14   7     2159.26     1957.46    156.46 o 
   6  14   7      167.67      274.52    135.17 o 
   7  14   7     1346.71     1356.02    153.67 o 
   8  14   7      199.44      134.98    162.86 o 
   9  14   7      574.68      449.08    248.62 o 
   1  15   7     2008.22     2073.80    275.05 o 
   2  15   7      246.51      139.83     97.02 o 
   3  15   7        1.73      153.80    105.90 o 
   4  15   7     2312.62     2389.54    192.54 o 
   5  15   7      133.29       51.78    112.09 o 
   6  15   7       88.53       99.99    132.71 o 
   7  15   7      740.59      851.32    164.16 o 
   8  15   7       19.06      127.98    166.38 o 
   0  16   7      313.00      188.50    224.84 o 
   1  16   7      106.48      126.73    137.09 o 
   2  16   7       81.49       -1.28    132.84 o 
   3  16   7     5837.90     6152.51    337.15 o 
   4  16   7       48.55      142.71    172.62 o 
   5  16   7     1026.90      726.26    163.23 o 
   6  16   7        7.94       86.12    174.31 o 
   7  16   7      381.30      228.15    177.61 o 
   1  17   7       45.42      166.30    137.52 o 
   2  17   7      182.58      155.18    146.02 o 
   3  17   7      203.10      143.38    163.25 o 
   4  17   7      507.20      400.74    181.75 o 
   5  17   7      561.57      219.60    252.37 o 
   6  17   7      473.02      290.06    228.15 o 
   0  18   7       48.67     -225.15    225.15 o 
   1  18   7      243.10       40.39    220.43 o 
   2  18   7      117.95       41.37    217.62 o 
   3  18   7      867.75      173.67    299.79 o 
   0   0   8    86695.87    78981.38   1975.02 o 
   2   0   8    35800.70    31680.48   1526.97 o 
   4   0   8     1716.57     1957.04    136.46 o 
   6   0   8    11019.68    10779.00    545.98 o 
   8   0   8    19722.57    21457.23   1231.30 o 
  10   0   8     5808.04     5623.32    307.02 o 
  12   0   8       86.42        2.70    104.35 o 
  14   0   8     1667.91     1331.26    417.78 o 
   1   1   8     4576.62     4122.26    101.64 o 
   2   1   8     4871.05     4618.40    142.92 o 
   3   1   8     3308.94     3201.72    129.04 o 
   4   1   8    12873.25    12701.25    485.74 o 
   5   1   8     5868.17     5381.56    178.24 o 
   6   1   8     4199.14     4381.01    158.79 o 
   7   1   8       25.96       -3.60     27.78 o 
   8   1   8       30.33       13.60     26.09 o 
   9   1   8     6377.30     6401.74    329.11 o 
  10   1   8     1484.78     1562.87    135.23 o 
  11   1   8      908.03      714.66    140.81 o 
  12   1   8      696.14      657.39    106.22 o 
  13   1   8      185.18       87.40    117.15 o 
  14   1   8      243.22       11.29    163.61 o 
   0   2   8    36872.76    33516.89   1910.63 o 
   1   2   8       22.13        6.47     22.58 o 
   2   2   8    13044.96    12363.25    339.24 o 
   3   2   8    33018.23    30757.22    940.93 o 
   4   2   8      984.33     1013.74     44.35 o 
   5   2   8    10436.71    11023.25    409.85 o 
   6   2   8     7275.66     7163.39    247.40 o 
   7   2   8     1233.10     1086.07     71.43 o 
   8   2   8    14397.89    15747.41    655.93 o 
   9   2   8      582.13      544.86     56.88 o 
  10   2   8     3400.49     3661.63    258.41 o 
  11   2   8     3332.96     3245.42    167.77 o 
  12   2   8       86.48       92.02     61.47 o 
  13   2   8     1001.43      916.21    150.49 o 
  14   2   8     1249.36      895.60    225.87 o 
   1   3   8    11084.01    11205.64    164.05 o 
   2   3   8    15868.75    14538.37    477.92 o 
   3   3   8     1594.98     1398.52     56.01 o 
   4   3   8    42804.71    41482.09   1578.21 o 
   5   3   8     2294.47     2062.59     91.28 o 
   6   3   8     5069.72     4822.86    194.19 o 
   7   3   8     1842.80     1637.73     87.43 o 
   8   3   8      130.14      109.98     42.41 o 
   9   3   8     2899.96     3166.74    191.22 o 
  10   3   8     9007.49     9863.62    426.63 o 
  11   3   8      224.65      208.12     73.77 o 
  12   3   8     4081.17     4352.34    350.79 o 
  13   3   8       62.73       73.06     86.17 o 
  14   3   8     1947.91     1551.23    229.73 o 
   0   4   8    10414.01    12372.72    240.39 o 
   1   4   8        1.12      -17.44     17.44 o 
   2   4   8      764.91      713.20     29.37 o 
   3   4   8    18789.88    19944.48    451.21 o 
   4   4   8       76.25       78.32     24.64 o 
   5   4   8     1380.59     1414.10     80.78 o 
   6   4   8      535.83      483.34     32.17 o 
   7   4   8        4.95        3.65     35.35 o 
   8   4   8      150.71      154.68     43.74 o 
   9   4   8      981.08      984.17     84.37 o 
  10   4   8      369.73      406.68     75.30 o 
  11   4   8     2367.81     2689.20    199.77 o 
  12   4   8       47.11        6.67     92.94 o 
  13   4   8       77.40      134.94    234.06 o 
  14   4   8        5.42      -40.86    241.20 o 
   1   5   8       31.59       63.96     31.47 o 
   2   5   8    21575.97    21770.28    634.28 o 
   3   5   8     2753.44     2943.23     89.95 o 
   4   5   8    26960.02    29175.30    567.05 o 
   5   5   8     1386.24     1341.27     61.07 o 
   6   5   8     6226.69     6491.78    241.44 o 
   7   5   8       72.18       78.55     42.46 o 
   8   5   8       26.95       -2.99     43.69 o 
   9   5   8     1482.00     1441.33    116.07 o 
  10   5   8     3879.73     4191.25    204.06 o 
  11   5   8       50.02       62.87     68.47 o 
  12   5   8     3944.91     3770.51    365.08 o 
  13   5   8        6.94      -58.54    131.62 o 
   0   6   8    39056.66    42316.96    837.02 o 
   1   6   8     1086.94     1162.52     57.77 o 
   2   6   8    10019.60    10102.22    325.03 o 
   3   6   8     5260.69     5106.66    186.39 o 
   4   6   8      449.81      492.38     39.66 o 
   5   6   8      436.94      413.36     40.73 o 
   6   6   8     4601.61     4900.14    120.10 o 
   7   6   8      153.46      157.19     53.69 o 
   8   6   8     8008.73     9041.28    373.69 o 
   9   6   8      723.16      702.55     73.45 o 
  10   6   8     2932.84     3109.55    196.69 o 
  11   6   8     1012.49      975.49    171.87 o 
  12   6   8        0.25       15.82    102.16 o 
  13   6   8        2.90      140.35    170.95 o 
   1   7   8    13690.20    14336.94    223.24 o 
   2   7   8      978.33      825.36     43.97 o 
   3   7   8    12177.84    13274.07    396.17 o 
   4   7   8     4182.33     4383.43    120.45 o 
   5   7   8     4914.91     5099.48    205.92 o 
   6   7   8     2057.67     2196.81     94.58 o 
   7   7   8     2040.69     2128.00    103.34 o 
   8   7   8      163.76      153.55     62.29 o 
   9   7   8    12188.36    13507.65    610.61 o 
  10   7   8     1501.49     1424.66    164.16 o 
  11   7   8      283.14      211.29     98.62 o 
  12   7   8      774.47      684.30    177.83 o 
  13   7   8       80.78      343.11    198.04 o 
   0   8   8    28724.54    30451.02    554.89 o 
   1   8   8      185.20      204.40     35.33 o 
   2   8   8    12689.91    13369.99    218.31 o 
   3   8   8      725.12      671.72     40.19 o 
   4   8   8       93.86       81.78     37.40 o 
   5   8   8     2182.49     2319.07    101.02 o 
   6   8   8    11367.32    12377.23    428.92 o 
   7   8   8      197.78      132.24     36.82 o 
   8   8   8    11548.52    12754.91    420.86 o 
   9   8   8       64.45      -32.78     81.95 o 
  10   8   8     4569.95     5030.96    243.47 o 
  11   8   8       33.69       51.43     99.48 o 
  12   8   8      236.95      359.37    181.68 o 
  13   8   8      241.42      161.53    221.83 o 
   1   9   8     4697.98     5273.86    112.03 o 
   2   9   8     1068.27     1086.34     37.07 o 
   3   9   8      758.83      668.81     51.41 o 
   4   9   8      362.62      244.33     44.33 o 
   5   9   8     1118.73     1193.48     65.86 o 
   6   9   8        1.67      122.20     63.69 o 
   7   9   8     1434.42     1418.49     80.88 o 
   8   9   8      251.43      278.49    111.32 o 
   9   9   8     1518.63     1486.18    126.01 o 
  10   9   8       80.40      163.19    116.74 o 
  11   9   8       40.05     -117.77    117.77 o 
  12   9   8      577.66      505.01    195.78 o 
   0  10   8     3744.48     3689.97    146.67 o 
   1  10   8       23.34       21.63     29.01 o 
   2  10   8     9917.48    10431.37    209.98 o 
   3  10   8     1537.34     1654.98     65.68 o 
   4  10   8      396.84      290.96     45.66 o 
   5  10   8       17.51       -9.22     48.60 o 
   6  10   8     3416.81     3548.72    148.32 o 
   7  10   8      316.20      298.10     66.67 o 
   8  10   8     2029.73     2228.03    153.86 o 
   9  10   8       98.07      133.52     82.89 o 
  10  10   8     1293.54     1221.53    132.39 o 
  11  10   8      385.58      161.77    137.54 o 
  12  10   8      127.54       11.16    209.48 o 
   1  11   8      158.35      192.31     59.21 o 
   2  11   8     8488.09     9208.49    251.66 o 
   3  11   8      153.50      120.97     49.45 o 
   4  11   8    16321.42    17266.95    463.14 o 
   5  11   8        3.10        7.90     54.32 o 
   6  11   8     3986.02     3936.67    231.15 o 
   7  11   8      110.38      255.76     96.48 o 
   8  11   8        1.64       89.07     92.92 o 
   9  11   8        2.95     -122.47    122.47 o 
  10  11   8     2457.89     2574.05    186.52 o 
  11  11   8        0.29       89.89    175.33 o 
   0  12   8      222.97      481.37    104.06 o 
   1  12   8       47.97       57.52     57.84 o 
   2  12   8        0.69       21.92     46.01 o 
   3  12   8     3962.36     3956.08    204.65 o 
   4  12   8      100.41       69.40     50.27 o 
   5  12   8     3745.23     3828.12    151.95 o 
   6  12   8      310.15      387.30    540.30 o 
   7  12   8      182.38      117.00    114.33 o 
   8  12   8       61.56      211.70    162.44 o 
   9  12   8       58.41       90.89    117.18 o 
  10  12   8        1.31     -134.44    150.75 o 
  11  12   8     1500.26     1357.93    294.53 o 
   1  13   8      118.28       77.41     70.18 o 
   2  13   8     4022.17     3897.20    169.12 o 
   3  13   8       79.45       33.12     74.84 o 
   4  13   8     7665.70     7827.50    278.81 o 
   5  13   8       15.85       39.28     81.90 o 
   6  13   8     5188.33     5695.82    227.66 o 
   7  13   8      192.64       41.86    156.42 o 
   8  13   8      196.91      250.23    137.00 o 
   9  13   8      282.88      337.99    197.03 o 
  10  13   8     2253.78     1966.65    201.71 o 
   0  14   8     1409.60     1321.48    127.66 o 
   1  14   8        4.87      -19.71     77.23 o 
   2  14   8     1104.71     1133.87    105.81 o 
   3  14   8      580.39      496.57    105.73 o 
   4  14   8      180.00      129.87     90.05 o 
   5  14   8      823.80      656.53    129.66 o 
   6  14   8     1365.39     1293.14    136.00 o 
   7  14   8       65.83      -88.24    141.52 o 
   8  14   8     1276.70     1035.07    177.64 o 
   9  14   8      145.48      -42.88    165.69 o 
   1  15   8      373.33      431.14    155.07 o 
   2  15   8      773.13      937.11    178.36 o 
   3  15   8       25.17      118.97    115.20 o 
   4  15   8     2306.44     2219.11    226.23 o 
   5  15   8      193.06       -4.67     83.84 o 
   6  15   8      620.35      495.13    161.74 o 
   7  15   8       93.21      356.85    168.39 o 
   8  15   8        9.47       19.52    202.91 o 
   0  16   8     8879.45     9123.52    587.43 o 
   1  16   8       14.95       89.54    149.26 o 
   2  16   8     1348.28     1598.39    194.94 o 
   3  16   8      891.20      592.18    151.73 o 
   4  16   8        0.06      -56.65    237.96 o 
   5  16   8       18.09      -42.23    133.87 o 
   6  16   8     1807.96     1584.60    211.91 o 
   7  16   8       26.77       38.95    209.36 o 
   1  17   8     1489.25     1029.81    207.43 o 
   2  17   8      402.13      247.19    162.44 o 
   3  17   8       60.95      475.83    180.54 o 
   4  17   8       14.78      -30.51    173.32 o 
   5  17   8      425.68       30.98    400.60 o 
   0  18   8     2860.09     2251.26    322.42 o 
   1  18   8      127.50        9.68    169.13 o 
   2  18   8      686.90      671.99    226.06 o 
   3  18   8      533.10      234.47    233.00 o 
   1   0   9     7694.47     6913.54    173.89 o 
   3   0   9    33246.37    29851.63   1473.72 o 
   5   0   9    39554.88    40681.02   2051.40 o 
   7   0   9     2167.56     2148.84    118.33 o 
   9   0   9     4103.37     4124.17    239.92 o 
  11   0   9     3303.90     3396.56    481.32 o 
  13   0   9     3623.49     3713.37    402.23 o 
   1   1   9     8527.72     7970.35    215.74 o 
   2   1   9    19908.58    19154.48    476.60 o 
   3   1   9     1818.13     1700.11     51.05 o 
   4   1   9    33012.77    31182.45   1028.20 o 
   5   1   9      486.61      504.26     30.04 o 
   6   1   9     4486.06     4624.48    133.68 o 
   7   1   9     7052.10     7511.71    218.78 o 
   8   1   9     1316.19     1433.13     66.75 o 
   9   1   9     1347.25     1561.74    137.62 o 
  10   1   9     4223.19     4358.11    369.65 o 
  11   1   9      459.07      329.54     87.46 o 
  12   1   9     2058.30     2007.59    182.94 o 
  13   1   9      121.36       65.43    117.75 o 
  14   1   9     1291.67     1012.62    513.73 o 
   0   2   9     5621.01     5436.56    344.69 o 
   1   2   9     2161.09     1615.53     71.76 o 
   2   2   9     4152.80     3832.72    196.36 o 
   3   2   9    18992.83    18377.94    438.93 o 
   4   2   9     3882.56     3407.40    125.48 o 
   5   2   9    15557.09    16331.35    537.09 o 
   6   2   9        6.68       29.33     24.97 o 
   7   2   9      745.12      769.87     47.68 o 
   8   2   9      480.76      450.68     46.48 o 
   9   2   9     1637.39     1578.54    108.24 o 
  10   2   9       33.24      -45.74     45.74 o 
  11   2   9     3192.60     2940.32    265.86 o 
  12   2   9     1238.24     1240.19    132.92 o 
  13   2   9     2048.95     1878.49    214.82 o 
  14   2   9       91.61     -129.48    142.90 o 
   1   3   9    21636.56    21145.42    285.03 o 
   2   3   9        0.89        4.60     21.31 o 
   3   3   9     1968.88     1705.33     69.07 o 
   4   3   9      123.25      131.02     24.39 o 
   5   3   9      841.54      956.68     54.14 o 
   6   3   9       22.59       51.61     25.90 o 
   7   3   9    20881.34    23123.84    823.82 o 
   8   3   9       11.71        2.00     39.12 o 
   9   3   9     6911.46     7382.21    317.53 o 
  10   3   9      297.75      295.91     55.79 o 
  11   3   9      945.90      923.99    105.47 o 
  12   3   9       35.32        0.83     86.67 o 
  13   3   9     1690.10     1356.29    160.79 o 
  14   3   9        2.83      -40.05    157.26 o 
   0   4   9     1834.80     1667.50     59.78 o 
   1   4   9      518.26      593.42     33.62 o 
   2   4   9    27274.68    27154.59    557.85 o 
   3   4   9      607.33      586.09     36.67 o 
   4   4   9     2177.72     2125.70    105.60 o 
   5   4   9      389.61      415.17     37.78 o 
   6   4   9     2975.31     2970.88    142.92 o 
   7   4   9      156.03       72.93     42.50 o 
   8   4   9     9954.22    10459.59    431.35 o 
   9   4   9      103.20      103.83     54.93 o 
  10   4   9     2337.83     2430.36    167.71 o 
  11   4   9       49.20       72.60     71.28 o 
  12   4   9      277.56      223.77    106.54 o 
  13   4   9      135.45      236.36    139.45 o 
   1   5   9    34763.68    35696.30   1014.06 o 
   2   5   9      497.99      503.64     38.29 o 
   3   5   9      722.90      709.06     73.66 o 
   4   5   9     5736.95     5697.25    164.41 o 
   5   5   9     3244.85     3137.15     93.81 o 
   6   5   9        8.94        5.70     31.39 o 
   7   5   9    12875.68    13332.67    689.32 o 
   8   5   9      194.59      227.10     50.28 o 
   9   5   9     8798.71     9751.34    523.81 o 
  10   5   9      738.65      778.55    126.32 o 
  11   5   9      736.56      667.41    109.42 o 
  12   5   9       23.84     -102.01    102.01 o 
  13   5   9     1037.92      677.63    151.77 o 
   0   6   9    12150.68    13059.88    351.25 o 
   1   6   9     5745.15     5284.20    192.91 o 
   2   6   9     4011.71     3518.65    140.74 o 
   3   6   9    16049.56    16913.29    544.39 o 
   4   6   9       14.12       26.30     35.24 o 
   5   6   9     9464.21     9760.27    266.34 o 
   6   6   9     3072.25     3188.39    120.06 o 
   7   6   9      425.55      427.55     39.51 o 
   8   6   9     4335.31     4477.79    223.98 o 
   9   6   9      323.49      313.98     79.07 o 
  10   6   9     1039.44     1098.69    125.35 o 
  11   6   9     1821.86     2180.80    185.83 o 
  12   6   9        2.19      113.12    167.05 o 
  13   6   9     1383.17     1105.26    261.27 o 
   1   7   9     3195.86     3349.19    103.12 o 
   2   7   9     2009.66     1964.88    107.84 o 
   3   7   9      172.81      117.38     35.21 o 
   4   7   9     5028.52     5298.19    157.27 o 
   5   7   9     1065.20     1091.95     60.14 o 
   6   7   9        4.81       16.62     36.06 o 
   7   7   9      550.44      476.42     52.28 o 
   8   7   9        3.82      -66.50     66.50 o 
   9   7   9      920.32     1025.81    112.85 o 
  10   7   9     1282.58     1256.40    144.08 o 
  11   7   9       84.81       75.96    118.63 o 
  12   7   9       97.97      110.26    182.81 o 
  13   7   9      130.07      160.18    206.64 o 
   0   8   9        6.40       26.01    140.71 o 
   1   8   9     8309.26     9380.78    193.87 o 
   2   8   9     1773.55     1632.65     76.87 o 
   3   8   9    20079.56    21129.87    595.04 o 
   4   8   9       65.73       27.49     38.48 o 
   5   8   9    17692.86    18932.38    630.96 o 
   6   8   9       65.51      232.38    157.20 o 
   7   8   9     1005.69     1031.00     77.80 o 
   8   8   9      508.06      520.68     89.74 o 
   9   8   9     2011.99     1992.73    161.91 o 
  10   8   9      227.07       33.59     78.82 o 
  11   8   9     3660.60     4356.30    275.08 o 
  12   8   9        1.40      -67.08    206.58 o 
   1   9   9      721.00      733.98     65.45 o 
   2   9   9     1217.99     1164.77     76.95 o 
   3   9   9      182.95      139.78     40.12 o 
   4   9   9    11625.70    11624.08    447.77 o 
   5   9   9       28.42       37.92     54.84 o 
   6   9   9      205.49      135.81     44.94 o 
   7   9   9      665.35      622.63     70.11 o 
   8   9   9       60.13      -21.90     81.35 o 
   9   9   9      245.58      279.36    108.23 o 
  10   9   9     2120.46     2078.71    151.94 o 
  11   9   9        3.01      -51.16    135.87 o 
  12   9   9      712.34      705.38    212.76 o 
   0  10   9      571.52      428.90    188.82 o 
   1  10   9     1510.24     1396.80     78.76 o 
   2  10   9     8230.95     8339.40    405.26 o 
   3  10   9     4569.49     4587.90    279.52 o 
   4  10   9      411.85      490.05    117.96 o 
   5  10   9     8722.77     9161.42    343.80 o 
   6  10   9      911.62      945.09     69.80 o 
   7  10   9     1286.53     1129.00    139.62 o 
   8  10   9     4061.84     4154.27    241.34 o 
   9  10   9     2456.66     2322.00    161.43 o 
  10  10   9      733.77      670.99    128.21 o 
  11  10   9     1373.57     1284.61    181.32 o 
   1  11   9     8767.17     9241.42    237.02 o 
   2  11   9      908.55      908.74    126.82 o 
   3  11   9     1661.51     1616.02     83.37 o 
   4  11   9     1989.89     2029.28     92.62 o 
   5  11   9     1034.04      968.96     72.57 o 
   6  11   9      748.13      788.25     97.92 o 
   7  11   9     7966.50     8607.43    377.58 o 
   8  11   9        6.76      -88.84     90.23 o 
   9  11   9     3235.02     3122.59    209.50 o 
  10  11   9      160.89        1.74     88.55 o 
  11  11   9      193.95      310.74    159.66 o 
   0  12   9     1010.18     1016.90    119.34 o 
   1  12   9      175.65      127.29     38.17 o 
   2  12   9     2875.79     2904.38    121.83 o 
   3  12   9      175.64      139.59     45.49 o 
   4  12   9      888.83      878.16     99.20 o 
   5  12   9       32.28       21.43     79.62 o 
   6  12   9      233.53      199.03    100.92 o 
   7  12   9        8.46      105.84    120.34 o 
   8  12   9     1801.69     1880.82    172.95 o 
   9  12   9      146.79       40.11    124.48 o 
  10  12   9       41.28       97.52    145.93 o 
   1  13   9     9559.00    10158.15    250.85 o 
   2  13   9      485.71      488.28     76.62 o 
   3  13   9     1260.74     1165.71    105.68 o 
   4  13   9     2881.69     2678.41    163.64 o 
   5  13   9     2370.52     2677.32    163.97 o 
   6  13   9       46.80       59.46     95.08 o 
   7  13   9     2930.75     3182.48    202.74 o 
   8  13   9      799.00      693.27    136.40 o 
   9  13   9     2677.56     3076.32    227.18 o 
  10  13   9      420.00      738.53    205.55 o 
   0  14   9     3089.41     2971.03    287.57 o 
   1  14   9     1218.82      997.06    131.09 o 
   2  14   9      548.81      419.42     93.71 o 
   3  14   9     1431.68     1161.80    110.68 o 
   4  14   9       10.15       10.93     92.28 o 
   5  14   9     1526.20     1567.85    147.49 o 
   6  14   9      994.40      890.42    170.72 o 
   7  14   9       31.50      -29.66    149.40 o 
   8  14   9     1050.65      793.92    166.08 o 
   9  14   9      191.80      273.11    203.10 o 
   1  15   9     2998.19     2643.47    215.28 o 
   2  15   9     1356.79     1260.54    185.93 o 
   3  15   9       23.97       70.41     81.99 o 
   4  15   9     2633.92     2660.40    178.68 o 
   5  15   9      320.92      302.62    167.46 o 
   6  15   9      896.39      870.10    227.29 o 
   7  15   9      699.37      472.30    253.51 o 
   8  15   9       12.78      -85.15    198.10 o 
   0  16   9      865.19      644.26    235.84 o 
   1  16   9      323.63       91.08    144.63 o 
   2  16   9      502.41      116.99    111.42 o 
   3  16   9     2265.62     2216.07    241.49 o 
   4  16   9        5.74       -6.73    151.03 o 
   5  16   9     2987.17     2303.15    292.94 o 
   6  16   9      179.33      153.14    227.30 o 
   1  17   9       20.08       60.69    149.90 o 
   2  17   9      407.25      468.33    173.66 o 
   3  17   9      259.11       78.32    144.06 o 
   4  17   9      273.42      416.09    173.09 o 
   5  17   9        0.73     -131.26    214.52 o 
   0  18   9       80.63        9.55    287.66 o 
   1  18   9       76.80     -139.33    207.26 o 
   2  18   9      427.12      390.85    155.73 o 
   0   0  10    46726.33    40093.68   1075.34 o 
   2   0  10    16707.41    14980.98    835.94 o 
   4   0  10     3134.72     2875.27    143.70 o 
   6   0  10    24610.05    25763.47    986.49 o 
   8   0  10    25230.36    28233.54   1460.33 o 
  10   0  10     4363.02     4237.13    660.96 o 
  12   0  10       31.94     -114.26    114.26 o 
  14   0  10     3876.08     2647.26    972.12 o 
   1   1  10     4164.28     3760.40    132.69 o 
   2   1  10      860.10      794.75     57.16 o 
   3   1  10     3929.00     3777.85    192.59 o 
   4   1  10     1322.78     1284.72     70.93 o 
   5   1  10     4396.00     4304.12    120.43 o 
   6   1  10     1327.70     1295.22     87.00 o 
   7   1  10     2097.25     2145.52     82.96 o 
   8   1  10     1185.69     1223.45     68.27 o 
   9   1  10     4111.21     4219.91    243.77 o 
  10   1  10     1073.81      830.14     89.56 o 
  11   1  10       36.20      103.21     97.54 o 
  12   1  10      301.78      306.55    120.94 o 
  13   1  10      230.13      125.11    131.31 o 
  14   1  10       64.46      141.14    173.77 o 
   0   2  10    66537.92    64877.18   3627.06 o 
   1   2  10     7017.46     7335.26    184.29 o 
   2   2  10     4200.21     3832.40    131.92 o 
   3   2  10    16792.07    16135.35    391.57 o 
   4   2  10      476.11      476.18     34.28 o 
   5   2  10     6497.74     6590.72    262.43 o 
   6   2  10     7967.49     7936.71    281.22 o 
   7   2  10      893.23      919.29     54.04 o 
   8   2  10     6392.10     7193.00    272.11 o 
   9   2  10      714.49      757.15     71.56 o 
  10   2  10     1798.32     1957.58    196.79 o 
  11   2  10     2794.55     2859.74    280.67 o 
  12   2  10       55.85        6.72     91.00 o 
  13   2  10     1661.82     1572.68    249.13 o 
   1   3  10     3600.18     3354.64     75.35 o 
   2   3  10    25490.21    25798.96    634.64 o 
   3   3  10     3912.74     4005.92    114.38 o 
   4   3  10    11873.31    11907.60    475.42 o 
   5   3  10      695.71      707.85     47.93 o 
   6   3  10    11484.81    11700.21    507.21 o 
   7   3  10     3095.46     3385.61    165.42 o 
   8   3  10     2367.24     2529.57    155.10 o 
   9   3  10     2210.86     2213.68    149.03 o 
  10   3  10      740.07      863.99     83.14 o 
  11   3  10      145.03      159.33     79.73 o 
  12   3  10     3897.17     4100.14    361.79 o 
  13   3  10       26.58       99.30    122.01 o 
   0   4  10     4447.90     4199.83    127.66 o 
   1   4  10     1175.38     1384.16     52.02 o 
   2   4  10     1563.45     1753.39     47.27 o 
   3   4  10    10912.27    10950.01    344.15 o 
   4   4  10      884.80      817.81     49.34 o 
   5   4  10     4416.65     4514.09    185.42 o 
   6   4  10       28.53       20.56     28.76 o 
   7   4  10      245.07      272.34     27.63 o 
   8   4  10      621.66      665.16     60.62 o 
   9   4  10      816.23      810.82     73.17 o 
  10   4  10      221.71      148.86     73.50 o 
  11   4  10     3309.24     3091.78    191.76 o 
  12   4  10      407.92      385.81     98.97 o 
  13   4  10      387.15       38.45     94.98 o 
   1   5  10     3148.64     3418.17     82.17 o 
   2   5  10    25206.03    25386.11    524.51 o 
   3   5  10     1543.20     1487.60     70.00 o 
   4   5  10    28736.90    30807.38    770.32 o 
   5   5  10      404.32      348.62     33.75 o 
   6   5  10    17731.33    19168.38    707.17 o 
   7   5  10      261.03      292.97     72.02 o 
   8   5  10     1461.35     1332.06     93.30 o 
   9   5  10     1743.10     1586.57    132.72 o 
  10   5  10     2950.02     2687.89    212.25 o 
  11   5  10        3.21       50.40     84.25 o 
  12   5  10     8567.41     8617.78   1089.94 o 
  13   5  10       57.99      -49.27    159.45 o 
   0   6  10    20255.21    21099.88    478.52 o 
   1   6  10       11.12      -12.71     44.92 o 
   2   6  10       76.73       87.24     43.99 o 
   3   6  10     5243.16     5653.46    173.66 o 
   4   6  10      779.37      842.82     60.94 o 
   5   6  10      440.45      404.99     45.38 o 
   6   6  10     1998.94     2177.61    226.25 o 
   7   6  10       32.69       54.79     31.82 o 
   8   6  10     7341.85     7721.04    392.39 o 
   9   6  10      257.38      284.34     82.05 o 
  10   6  10      520.78      506.20    111.30 o 
  11   6  10     1313.99     1235.97    148.54 o 
  12   6  10       19.53      104.27    172.16 o 
  13   6  10       82.58     -128.86    203.50 o 
   1   7  10    14679.07    15013.95    478.03 o 
   2   7  10     3589.89     3539.96    135.38 o 
   3   7  10     5047.34     5048.11    193.63 o 
   4   7  10     7686.01     7936.07    266.59 o 
   5   7  10     4341.67     4284.92    124.40 o 
   6   7  10     3815.15     3903.62    164.29 o 
   7   7  10     5084.52     5342.70    217.25 o 
   8   7  10        4.23        0.78     71.08 o 
   9   7  10     7604.16     8295.96    470.13 o 
  10   7  10      673.53      608.44    125.56 o 
  11   7  10       31.13       20.26    119.53 o 
  12   7  10      759.92      698.11    200.44 o 
   0   8  10    27555.87    31182.94    727.71 o 
   1   8  10      645.67      551.82     84.32 o 
   2   8  10     5857.50     5879.76    212.04 o 
   3   8  10       90.70       69.87     55.71 o 
   4   8  10        4.10      -19.17     39.59 o 
   5   8  10     1336.93     1254.89    100.43 o 
   6   8  10     2971.88     3085.04    176.39 o 
   7   8  10      411.53      309.93     74.81 o 
   8   8  10     7963.99     8618.35    642.62 o 
   9   8  10      100.87       62.03    121.06 o 
  10   8  10     1610.61     1666.09    159.25 o 
  11   8  10       61.07      -60.23     91.22 o 
  12   8  10        0.36      126.34    209.48 o 
   1   9  10     8502.04     8469.44    398.32 o 
   2   9  10     3314.91     3369.57    135.81 o 
   3   9  10      836.60      744.94     66.16 o 
   4   9  10     1892.21     2002.20    112.71 o 
   5   9  10      139.90      175.79     55.57 o 
   6   9  10      395.91      317.42     54.89 o 
   7   9  10     4635.35     4923.08    241.82 o 
   8   9  10        3.58      -82.58     82.58 o 
   9   9  10     2022.70     2155.37    161.85 o 
  10   9  10       12.22       -3.80     99.59 o 
  11   9  10       14.95     -230.88    260.65 o 
  12   9  10      690.30      635.00    260.53 o 
   0  10  10    13132.85    14724.25    545.84 o 
   1  10  10       63.66       80.65     70.80 o 
   2  10  10     5027.32     5538.52    158.97 o 
   3  10  10     2671.89     2611.22    187.93 o 
   4  10  10        0.87       53.64     74.61 o 
   5  10  10      928.22      808.77     61.67 o 
   6  10  10     4975.63     5174.38    189.72 o 
   7  10  10       73.46       37.93     71.63 o 
   8  10  10     4520.01     4735.30    262.88 o 
   9  10  10      247.24      356.48    121.01 o 
  10  10  10     2024.57     2089.37    197.13 o 
  11  10  10      799.96      555.22    151.86 o 
   1  11  10       56.95       76.33     51.99 o 
   2  11  10     3862.49     4052.35    155.11 o 
   3  11  10      286.07      208.52     65.04 o 
   4  11  10     2515.97     2517.20    136.78 o 
   5  11  10      125.51       94.12     71.39 o 
   6  11  10     2922.58     3137.18    160.21 o 
   7  11  10      201.76      210.59    114.88 o 
   8  11  10      981.09      660.54    126.33 o 
   9  11  10        1.58      -17.54    111.25 o 
  10  11  10      615.10      556.43    128.30 o 
  11  11  10       31.34      -67.85    176.98 o 
   0  12  10     1190.58     1199.96    230.09 o 
   1  12  10     1132.56     1079.49    112.81 o 
   2  12  10      326.71      278.56     61.15 o 
   3  12  10     7059.35     7666.32    236.41 o 
   4  12  10      123.41      151.90     69.65 o 
   5  12  10     2867.50     2955.71    179.57 o 
   6  12  10       87.69      141.66     92.87 o 
   7  12  10       76.00      188.97     98.08 o 
   8  12  10        9.69        6.94    114.79 o 
   9  12  10      331.38      305.91    140.52 o 
  10  12  10      191.09      100.06    180.55 o 
   1  13  10        7.34      -47.92     90.69 o 
   2  13  10     2030.80     1740.77    127.38 o 
   3  13  10       62.40       63.71     82.87 o 
   4  13  10     2826.19     2893.07    160.65 o 
   5  13  10        0.32      -52.52     93.51 o 
   6  13  10     2827.19     2758.40    175.43 o 
   7  13  10       73.10       95.47    124.35 o 
   8  13  10      141.83      287.36    160.89 o 
   9  13  10        4.93      227.79    153.42 o 
   0  14  10      965.44     1050.74    261.89 o 
   1  14  10      112.84       43.07    111.53 o 
   2  14  10     1948.88     1683.96    260.57 o 
   3  14  10     1893.66     2004.06    193.78 o 
   4  14  10      151.62      207.15    130.04 o 
   5  14  10      618.41      429.84    158.81 o 
   6  14  10     1082.67      856.28    183.10 o 
   7  14  10      256.32      283.42    189.19 o 
   8  14  10     1347.21     1057.64    198.04 o 
   1  15  10     1670.83     1729.29    182.23 o 
   2  15  10      106.08       55.97    145.52 o 
   3  15  10      669.29      419.12    133.33 o 
   4  15  10     1178.47     1020.16    186.65 o 
   5  15  10      551.56      474.87    163.63 o 
   6  15  10      120.64      121.58    210.09 o 
   7  15  10      400.86      387.83    211.23 o 
   0  16  10     3141.60     2817.51    301.43 o 
   1  16  10      193.51       40.95    150.48 o 
   2  16  10     2123.22     2237.12    226.22 o 
   3  16  10      161.06      -21.35    143.66 o 
   4  16  10      223.70      424.77    181.73 o 
   5  16  10        2.13      -29.98    190.38 o 
   6  16  10      903.29      925.81    273.27 o 
   1  17  10      458.75      319.52    164.49 o 
   2  17  10      369.04      -24.00    171.74 o 
   3  17  10      283.67      251.01    174.48 o 
   4  17  10        0.78      217.03    223.20 o 
   1   0  11    34634.40    34032.46    684.52 o 
   3   0  11     5144.91     4627.38    318.57 o 
   5   0  11    19929.87    20090.71    966.73 o 
   7   0  11       13.29      -17.49     43.05 o 
   9   0  11     1864.13     2073.14    249.84 o 
  11   0  11     1933.08     1671.49    293.86 o 
  13   0  11     1472.35     1701.37    557.10 o 
   1   1  11     9160.78     8458.97    210.30 o 
   2   1  11    15597.25    15097.87    402.45 o 
   3   1  11     1624.63     1437.04     83.17 o 
   4   1  11    18945.72    17868.33    635.60 o 
   5   1  11        5.85       -8.35     28.17 o 
   6   1  11     3986.60     4377.44    185.85 o 
   7   1  11     7577.99     8248.07    288.58 o 
   8   1  11        8.97       44.28     34.79 o 
   9   1  11     1126.75     1189.22     77.64 o 
  10   1  11     2927.57     3082.91    212.30 o 
  11   1  11     1037.46     1013.13    120.64 o 
  12   1  11     2526.57     2447.58    242.14 o 
  13   1  11      420.45      422.60    122.59 o 
   0   2  11     1597.33      925.48    106.59 o 
   1   2  11    13674.92    12144.44    406.56 o 
   2   2  11     9618.34     9177.06    279.86 o 
   3   2  11    14249.03    14444.47    429.31 o 
   4   2  11      879.44      825.20     72.95 o 
   5   2  11    18279.69    17789.70    688.22 o 
   6   2  11     2768.56     2753.50    104.63 o 
   7   2  11      820.01      921.41     72.44 o 
   8   2  11     2712.50     2914.61    121.56 o 
   9   2  11      991.93      891.44     96.10 o 
  10   2  11      914.42      852.69     97.91 o 
  11   2  11     3190.34     2989.82    206.97 o 
  12   2  11      330.58      305.93    106.24 o 
  13   2  11     2350.55     2089.04    396.12 o 
   1   3  11    26377.32    25721.40    395.64 o 
   2   3  11     1551.25     1553.31     70.00 o 
   3   3  11     2339.98     2402.68     91.82 o 
   4   3  11     2789.85     2737.43    113.40 o 
   5   3  11      394.36      368.25     46.89 o 
   6   3  11      187.09      142.24     39.71 o 
   7   3  11    27652.88    30488.33   1178.06 o 
   8   3  11      164.22      141.84     49.86 o 
   9   3  11     5923.41     6439.23    376.44 o 
  10   3  11      239.15      286.70     67.61 o 
  11   3  11     1964.35     1704.77    150.49 o 
  12   3  11      301.77      163.10    107.86 o 
  13   3  11     1244.37     1400.87    166.10 o 
   0   4  11    14529.57    14169.59    301.91 o 
   1   4  11      536.41      512.56     40.63 o 
   2   4  11     7639.00     7566.17    126.97 o 
   3   4  11     3787.51     3702.84    114.56 o 
   4   4  11       28.51       14.90     24.98 o 
   5   4  11     2148.10     2188.17    121.11 o 
   6   4  11     8072.63     8260.40    365.64 o 
   7   4  11      979.81     1048.40     94.78 o 
   8   4  11     8445.60     8649.75    644.14 o 
   9   4  11       13.06       55.80     58.16 o 
  10   4  11      863.18      849.14     94.33 o 
  11   4  11      550.63      335.49    110.98 o 
  12   4  11       46.14       94.65    101.61 o 
  13   4  11      271.27      186.96    140.78 o 
   1   5  11    11616.30    12357.63    197.74 o 
   2   5  11     5065.57     5553.06    120.29 o 
   3   5  11       58.52       47.13     29.99 o 
   4   5  11      631.54      527.03     40.22 o 
   5   5  11       14.61        0.51     30.75 o 
   6   5  11     1812.13     1834.36     88.37 o 
   7   5  11     7598.25     8142.41    371.30 o 
   8   5  11        3.72       33.36     56.12 o 
   9   5  11     1069.99     1113.32     84.58 o 
  10   5  11       71.18       54.04     89.96 o 
  11   5  11      150.60      211.10    108.91 o 
  12   5  11      448.10      116.32    125.59 o 
  13   5  11     1243.42     1249.26    183.00 o 
   0   6  11     7681.18     7961.36    231.26 o 
   1   6  11     9161.85     9613.15    214.88 o 
   2   6  11     7109.73     7106.23    235.78 o 
   3   6  11     7023.96     7283.86    236.03 o 
   4   6  11      271.46      239.25     48.14 o 
   5   6  11    11842.72    12809.94    374.89 o 
   6   6  11     4207.51     4779.72    153.76 o 
   7   6  11       34.95       15.77     35.60 o 
   8   6  11     8156.38     8324.29    399.21 o 
   9   6  11       63.31       45.62     92.00 o 
  10   6  11      296.95      343.94     91.11 o 
  11   6  11     1210.06     1358.29    209.52 o 
  12   6  11       22.23       66.67    191.94 o 
  13   6  11     1799.16     1175.94    222.81 o 
   1   7  11     3678.06     3311.67    167.67 o 
   2   7  11     2600.65     2320.71    123.36 o 
   3   7  11      517.40      406.70     69.44 o 
   4   7  11     5198.36     5355.98    161.53 o 
   5   7  11     1415.27     1457.99     82.84 o 
   6   7  11     3499.14     3536.01    175.57 o 
   7   7  11     2166.87     2102.81    101.41 o 
   8   7  11       22.04       95.20     81.32 o 
   9   7  11     1199.57     1236.73    185.94 o 
  10   7  11     1365.34     1436.84    169.66 o 
  11   7  11       48.26       39.11     94.72 o 
  12   7  11      769.51      208.21    304.25 o 
   0   8  11       78.03      116.82    100.73 o 
   1   8  11    10189.86    10102.71    499.76 o 
   2   8  11       50.89      105.11     62.86 o 
   3   8  11     8050.74     8210.15    393.79 o 
   4   8  11      620.44      635.48    128.09 o 
   5   8  11    22187.91    24223.63   1047.61 o 
   6   8  11      146.11      175.91     62.29 o 
   7   8  11      254.56      255.16     65.77 o 
   8   8  11       42.30        8.42     91.11 o 
   9   8  11      646.74      989.40    154.57 o 
  10   8  11       14.37      101.40    100.85 o 
  11   8  11     3086.07     3458.31    228.58 o 
  12   8  11        2.42      -61.56    248.78 o 
   1   9  11        1.92       33.00     49.42 o 
   2   9  11     8289.37     8524.95    500.40 o 
   3   9  11      778.61      702.89     71.84 o 
   4   9  11    10536.99    11007.95    491.23 o 
   5   9  11      925.11      814.18     68.43 o 
   6   9  11      471.71      494.59     64.51 o 
   7   9  11     2180.21     2162.60    113.85 o 
   8   9  11      488.04      386.42    111.60 o 
   9   9  11       32.58      322.65    117.50 o 
  10   9  11     1883.42     1845.30    177.25 o 
  11   9  11       14.90      187.82     99.68 o 
   0  10  11     1898.91     1795.03    179.69 o 
   1  10  11      473.72      389.50     79.90 o 
   2  10  11      207.96      215.21     42.74 o 
   3  10  11     2366.37     2119.50    154.37 o 
   4  10  11      172.10      192.97     60.59 o 
   5  10  11     2445.69     2460.25    142.50 o 
   6  10  11      796.91      662.25     90.88 o 
   7  10  11       86.56       47.27     90.25 o 
   8  10  11      460.30      354.60    111.28 o 
   9  10  11      596.00      610.94    128.38 o 
  10  10  11      143.88       32.03    118.08 o 
  11  10  11      781.66      739.41    230.04 o 
   1  11  11     6904.90     7658.19    267.34 o 
   2  11  11      600.06      485.19     67.86 o 
   3  11  11     1428.87     1278.11     84.21 o 
   4  11  11      340.45      378.11     67.19 o 
   5  11  11      392.74      347.63     80.50 o 
   6  11  11      213.41      151.17     63.82 o 
   7  11  11     4295.80     4732.50    275.69 o 
   8  11  11       54.90       19.04    133.09 o 
   9  11  11     1847.49     1487.16    156.40 o 
  10  11  11      288.08      216.84    149.20 o 
   0  12  11     3234.13     3250.05    249.98 o 
   1  12  11      517.66      313.92    103.40 o 
   2  12  11      922.95      973.65    116.93 o 
   3  12  11       21.66      -81.36     81.36 o 
   4  12  11       79.19      -14.54     85.69 o 
   5  12  11        1.35       42.41     75.32 o 
   6  12  11     1560.51     1370.01    136.93 o 
   7  12  11        3.61      169.96    157.67 o 
   8  12  11     1898.16     1479.72    148.07 o 
   9  12  11      134.31        3.05    129.72 o 
  10  12  11      259.35      492.48    212.83 o 
   1  13  11     7426.67     7911.59    327.44 o 
   2  13  11       33.48       95.19    124.38 o 
   3  13  11     1683.42     1716.91    153.42 o 
   4  13  11     1248.55     1150.88    156.51 o 
   5  13  11     1131.20     1008.12    129.61 o 
   6  13  11      271.73      230.31    119.33 o 
   7  13  11     5388.79     5711.53    357.07 o 
   8  13  11       42.89       93.67    135.33 o 
   9  13  11     2717.80     3245.61    467.29 o 
   0  14  11     1274.94     1094.64    209.66 o 
   1  14  11     1449.88     1472.14    155.48 o 
   2  14  11      575.65      345.36    129.63 o 
   3  14  11       39.28       27.04    130.11 o 
   4  14  11        0.91       40.99    126.27 o 
   5  14  11      906.80      939.09    191.67 o 
   6  14  11      636.67      623.29    195.63 o 
   7  14  11       19.73      -35.19    203.69 o 
   8  14  11      558.47      133.36    207.51 o 
   1  15  11     1752.85     1709.80    204.92 o 
   2  15  11     1627.97     1822.33    210.43 o 
   3  15  11        8.49     -145.44    145.44 o 
   4  15  11     1417.38     1527.57    192.42 o 
   5  15  11      104.01      286.11    196.26 o 
   6  15  11      405.37       91.05    283.27 o 
   7  15  11      148.31      185.32    273.99 o 
   0  16  11      459.69      249.50    263.11 o 
   1  16  11     1747.71     1788.00    268.57 o 
   2  16  11      256.95      241.00    179.91 o 
   3  16  11     1478.05     1199.37    192.83 o 
   4  16  11       18.43     -164.73    164.73 o 
   5  16  11     2364.40     2070.92    359.67 o 
   1  17  11      151.76        5.10    203.13 o 
   2  17  11      318.71      217.47    214.25 o 
   3  17  11       14.17     -192.62    192.62 o 
   0   0  12    69076.62    65144.35   1750.41 o 
   2   0  12    17307.63    16322.62    865.56 o 
   4   0  12      743.78      700.60    116.51 o 
   6   0  12    15143.49    15988.80    693.20 o 
   8   0  12    21622.52    24676.11    839.63 o 
  10   0  12     5190.06     4737.42   1634.41 o 
  12   0  12      561.71      474.09    150.69 o 
   1   1  12    30033.37    28583.84    746.94 o 
   2   1  12     1521.39     1485.73     80.92 o 
   3   1  12     2019.59     1804.10     88.42 o 
   4   1  12      448.38      400.68     42.72 o 
   5   1  12      824.74      708.11     47.96 o 
   6   1  12      150.93      129.11     41.64 o 
   7   1  12    14643.67    15665.45    581.60 o 
   8   1  12      530.46      547.62     53.01 o 
   9   1  12     3640.77     3815.70    202.11 o 
  10   1  12       14.01       53.43     81.12 o 
  11   1  12     1203.05     1110.82    133.91 o 
  12   1  12       59.77       29.11    154.18 o 
  13   1  12      663.92      302.11    128.09 o 
   0   2  12     4914.10     3560.54    305.65 o 
   1   2  12    12617.75    12364.21    327.12 o 
   2   2  12     1341.90     1204.06     77.92 o 
   3   2  12     1699.37     1465.36     56.95 o 
   4   2  12     1511.63     1402.37     57.10 o 
   5   2  12     3354.37     3454.14    162.68 o 
   6   2  12     1965.08     2179.47    152.47 o 
   7   2  12      336.28      360.47     44.53 o 
   8   2  12     5924.14     6543.39    240.40 o 
   9   2  12     1711.45     1742.61    107.30 o 
  10   2  12      275.30      179.07     77.52 o 
  11   2  12      699.98      650.72    167.64 o 
  12   2  12       18.66      126.46    111.82 o 
  13   2  12     1706.35     1363.83    220.81 o 
   1   3  12     2307.83     2119.52     72.28 o 
   2   3  12    13973.14    14069.14    436.37 o 
   3   3  12      512.61      442.12     38.31 o 
   4   3  12     8835.36     9239.34    343.31 o 
   5   3  12      173.18      159.68     39.26 o 
   6   3  12     8606.22     9108.61    414.36 o 
   7   3  12     2534.93     2630.33    156.26 o 
   8   3  12     1378.41     1382.99     84.36 o 
   9   3  12      939.55      946.89     69.99 o 
  10   3  12     1149.70     1007.22     90.45 o 
  11   3  12       75.08      157.43    101.49 o 
  12   3  12     3284.70     3619.61    241.93 o 
  13   3  12       20.86      -90.12    144.51 o 
   0   4  12     1268.10     1017.32     63.04 o 
   1   4  12     2107.83     2120.20     70.41 o 
   2   4  12      499.44      402.50     32.09 o 
   3   4  12    11404.10    11308.42    293.00 o 
   4   4  12     2523.88     2350.99     97.72 o 
   5   4  12     6586.44     6751.02    323.58 o 
   6   4  12      825.52      909.19     48.31 o 
   7   4  12      668.30      747.35     60.63 o 
   8   4  12      440.22      542.67     61.64 o 
   9   4  12     2647.86     2603.09    130.98 o 
  10   4  12      220.05      147.00     76.22 o 
  11   4  12     2495.83     2597.88    211.66 o 
  12   4  12       58.69      -14.18    121.93 o 
  13   4  12     1981.67     1476.18    176.10 o 
   1   5  12     1230.41     1303.22     61.44 o 
   2   5  12    20305.22    21468.25    340.92 o 
   3   5  12     1029.92     1114.11     51.37 o 
   4   5  12    19481.43    20182.81    438.56 o 
   5   5  12     1053.55     1048.02     60.63 o 
   6   5  12     6406.24     6447.66    281.78 o 
   7   5  12      858.17      891.68     69.96 o 
   8   5  12       17.45       15.69     65.85 o 
   9   5  12      554.75      366.79     72.19 o 
  10   5  12     1190.88     1351.55    103.10 o 
  11   5  12       80.13       58.72    118.98 o 
  12   5  12     5848.83     6364.18    801.56 o 
   0   6  12    11612.24    12531.08    332.76 o 
   1   6  12     1723.00     1756.09     84.87 o 
   2   6  12      685.94      695.58     70.70 o 
   3   6  12     8566.57     9008.69    283.60 o 
   4   6  12      254.68      213.60     52.46 o 
   5   6  12     6033.91     6496.23    323.07 o 
   6   6  12     3020.15     2975.60    166.98 o 
   7   6  12      332.01      357.50     63.64 o 
   8   6  12     2855.54     3035.84    207.05 o 
   9   6  12      327.32      186.40    111.40 o 
  10   6  12      320.28      501.62    119.49 o 
  11   6  12     1603.60     1458.87    256.15 o 
  12   6  12        0.01       13.74    172.26 o 
   1   7  12     7837.29     8646.56    226.62 o 
   2   7  12     1342.72     1109.38     98.64 o 
   3   7  12     1354.04     1279.04     90.41 o 
   4   7  12     2981.92     3246.94    171.65 o 
   5   7  12      204.13      182.41     57.12 o 
   6   7  12     1803.68     2150.04    110.99 o 
   7   7  12     7216.74     7489.31    482.61 o 
   8   7  12        6.60       71.05     88.33 o 
   9   7  12      656.53      576.33    117.17 o 
  10   7  12      641.39      623.64    125.03 o 
  11   7  12      170.63       29.99    138.70 o 
  12   7  12      483.34      157.93    196.57 o 
   0   8  12    11645.49    12423.14    596.30 o 
   1   8  12        0.02       33.46     65.30 o 
   2   8  12     3905.31     3878.67    293.52 o 
   3   8  12       11.76       45.35     42.16 o 
   4   8  12      452.03      350.50     70.23 o 
   5   8  12      350.08      293.02     92.78 o 
   6   8  12     4024.37     4372.23    246.96 o 
   7   8  12       39.33       35.24     68.40 o 
   8   8  12     5708.89     5863.92   1727.31 o 
   9   8  12       56.67       85.24    103.84 o 
  10   8  12      560.33      411.86    126.28 o 
  11   8  12       24.62      -13.03    129.72 o 
  12   8  12       27.61      415.92    243.28 o 
   1   9  12     4221.06     3695.80    350.06 o 
   2   9  12     2920.04     2665.75    154.75 o 
   3   9  12      199.03      234.37     55.35 o 
   4   9  12     3635.11     3915.77    213.44 o 
   5   9  12      227.15      199.76     60.29 o 
   6   9  12     1236.18     1369.42    106.02 o 
   7   9  12     6764.01     7276.53    341.11 o 
   8   9  12       76.44      -23.72    116.06 o 
   9   9  12      516.95      480.02    149.55 o 
  10   9  12       48.65      208.59    145.24 o 
  11   9  12       84.61      170.58    129.53 o 
   0  10  12     8435.45     9001.36    684.04 o 
   1  10  12      751.16      554.90     78.19 o 
   2  10  12     5432.64     4946.05    255.52 o 
   3  10  12     2013.41     1861.29    101.99 o 
   4  10  12        6.20       13.59     71.39 o 
   5  10  12     3347.41     3286.14    205.24 o 
   6  10  12     5228.76     5367.29    322.60 o 
   7  10  12      184.00       77.01    172.62 o 
   8  10  12     4125.93     4294.21    435.43 o 
   9  10  12      869.17      672.63    145.16 o 
  10  10  12     1106.26     1084.60    217.96 o 
  11  10  12      882.05     1047.98    211.02 o 
   1  11  12      995.35      978.18    120.74 o 
   2  11  12     4915.07     4675.85    321.11 o 
   3  11  12      798.98      644.23     86.34 o 
   4  11  12     2004.10     2043.32    166.79 o 
   5  11  12      466.96      271.15     85.63 o 
   6  11  12     3390.81     3608.44    262.83 o 
   7  11  12      269.87      273.72    133.20 o 
   8  11  12      775.60      542.44    201.06 o 
   9  11  12      530.35      469.61    155.80 o 
  10  11  12      277.82       56.74    190.07 o 
   0  12  12       82.26       83.50    129.34 o 
   1  12  12      884.34      914.11    145.08 o 
   2  12  12     1912.71     1820.28    153.08 o 
   3  12  12     6919.10     6983.23    354.62 o 
   4  12  12      387.30      232.55     94.83 o 
   5  12  12     1645.73     1410.01    124.91 o 
   6  12  12       64.57       51.03     75.88 o 
   7  12  12      659.10      549.38    120.52 o 
   8  12  12       54.49      187.36    149.83 o 
   9  12  12      210.44       63.21    162.09 o 
   1  13  12     2364.38     2252.58    224.88 o 
   2  13  12     2944.62     3060.97    200.08 o 
   3  13  12       12.09      180.62    118.91 o 
   4  13  12     2336.80     2205.72    194.60 o 
   5  13  12        4.60      119.94    136.80 o 
   6  13  12      936.93      924.10    228.33 o 
   7  13  12      273.31       20.59    167.97 o 
   8  13  12       36.52      205.72    217.41 o 
   0  14  12     3936.40     4442.50    355.97 o 
   1  14  12      297.43      436.30    129.18 o 
   2  14  12     1182.19     1111.56    175.08 o 
   3  14  12     1420.73     1731.35    200.33 o 
   4  14  12      135.35      211.26    122.43 o 
   5  14  12      818.60      558.42    148.73 o 
   6  14  12      966.74      641.29    226.71 o 
   7  14  12       71.45      181.76    286.23 o 
   1  15  12     1886.28     1653.78    193.07 o 
   2  15  12      459.81      260.51    140.08 o 
   3  15  12      172.23      304.08    152.72 o 
   4  15  12     2702.63     2359.58    255.79 o 
   5  15  12      239.78     -131.99    198.95 o 
   6  15  12      653.29      222.39    247.88 o 
   0  16  12     1341.37      360.02    766.34 o 
   1  16  12      124.85      -16.92    108.90 o 
   2  16  12      622.40      459.64    168.30 o 
   3  16  12      126.41      364.38    182.34 o 
   4  16  12        0.59      -57.22    161.21 o 
   5  16  12      159.62       93.03    233.33 o 
   1  17  12     1488.66      956.23    213.38 o 
   2  17  12        0.60      262.14    227.34 o 
   1   0  13     3635.52     3645.72    176.58 o 
   3   0  13    12910.31    12802.06    831.40 o 
   5   0  13     8153.95     8337.51    350.15 o 
   7   0  13      241.67      318.23     65.51 o 
   9   0  13     1009.40      851.97    102.60 o 
  11   0  13     2362.27     2089.46    454.89 o 
  13   0  13     1206.06     1165.95    219.29 o 
   1   1  13     3112.34     2472.96    112.53 o 
   2   1  13    12243.52    11725.15    351.72 o 
   3   1  13     3495.45     3251.53    151.02 o 
   4   1  13     1583.65     1494.12     60.74 o 
   5   1  13      168.99      151.70     42.36 o 
   6   1  13     7749.86     8039.25    329.98 o 
   7   1  13     3627.92     3723.67    152.89 o 
   8   1  13      994.90     1026.34     57.67 o 
   9   1  13     2299.40     2520.04    191.30 o 
  10   1  13      726.27      629.59     99.78 o 
  11   1  13      241.92      220.11    111.45 o 
  12   1  13     2725.93     2265.30    342.53 o 
  13   1  13       99.53       32.97    124.03 o 
   0   2  13    26384.08    23095.34   1294.16 o 
   1   2  13     6008.46     5708.55    180.27 o 
   2   2  13     4280.48     3976.16    151.29 o 
   3   2  13     6905.66     7029.97    148.02 o 
   4   2  13        4.05       21.88     36.94 o 
   5   2  13     5287.92     5268.10    221.98 o 
   6   2  13     7953.49     8240.98    376.80 o 
   7   2  13        4.35        9.11     49.19 o 
   8   2  13     3071.60     3644.81    169.25 o 
   9   2  13      117.61       89.28     68.00 o 
  10   2  13     2976.74     3099.52    201.76 o 
  11   2  13     1177.76     1026.92    137.40 o 
  12   2  13        1.12     -121.46    121.46 o 
  13   2  13     1726.39     1474.01    196.87 o 
   1   3  13    15223.53    14838.73    437.58 o 
   2   3  13      846.10      650.07     57.53 o 
   3   3  13     1590.49     1571.21     61.07 o 
   4   3  13     2502.69     2460.37    109.26 o 
   5   3  13      949.27      888.62     80.73 o 
   6   3  13     3270.31     3172.47    147.79 o 
   7   3  13    13412.51    14743.84    463.82 o 
   8   3  13      165.55      138.29     58.98 o 
   9   3  13     3393.29     3616.83    269.57 o 
  10   3  13      187.64      133.37     78.85 o 
  11   3  13      967.34      813.44    118.48 o 
  12   3  13      833.02      591.97    141.23 o 
  13   3  13      846.43      838.01    174.60 o 
   0   4  13    38494.83    40286.44    875.37 o 
   1   4  13        2.16       -5.55     42.15 o 
   2   4  13      338.50      302.37     52.82 o 
   3   4  13      277.17      258.95     39.62 o 
   4   4  13     2862.53     2642.97    145.92 o 
   5   4  13     2734.06     2683.45    165.45 o 
   6   4  13    12825.03    14161.21    450.52 o 
   7   4  13      134.23      123.62     37.96 o 
   8   4  13     5665.59     5954.39    315.68 o 
   9   4  13       38.06      101.81     71.65 o 
  10   4  13      823.95      821.16     88.94 o 
  11   4  13      239.85      205.29    105.67 o 
  12   4  13       25.44      -67.53     98.63 o 
   1   5  13     6076.28     6089.29    133.97 o 
   2   5  13     1403.76     1405.69     68.38 o 
   3   5  13     1055.60     1132.35     53.97 o 
   4   5  13       62.53       61.05     34.53 o 
   5   5  13       31.17       15.97     38.51 o 
   6   5  13     5192.81     5133.61    208.06 o 
   7   5  13    11963.26    12493.63    502.64 o 
   8   5  13     1197.08     1034.02    124.09 o 
   9   5  13     1450.12     1343.87    155.10 o 
  10   5  13        4.32      -16.32     86.52 o 
  11   5  13      137.58      135.42    119.40 o 
  12   5  13      451.94      232.04    132.74 o 
   0   6  13     6496.26     6611.57    526.62 o 
   1   6  13     5893.74     6556.33    219.69 o 
   2   6  13       37.28       13.10     42.08 o 
   3   6  13     6703.04     6988.97    185.71 o 
   4   6  13        5.58       45.05     48.58 o 
   5   6  13     8736.78     9082.20    347.74 o 
   6   6  13     2151.58     2201.37    117.58 o 
   7   6  13      880.09      885.38    122.70 o 
   8   6  13     1068.23     1014.16    156.78 o 
   9   6  13      423.56      380.15    132.66 o 
  10   6  13       28.31      214.34    124.35 o 
  11   6  13     1220.00     1254.70    229.14 o 
  12   6  13       45.62       -7.61    150.67 o 
   1   7  13     3414.16     3367.35    190.91 o 
   2   7  13    12873.89    14191.60    473.40 o 
   3   7  13      681.79      461.43     59.05 o 
   4   7  13    18482.18    20097.51    959.23 o 
   5   7  13     1145.24     1052.87     78.50 o 
   6   7  13    10308.26    12299.61    367.85 o 
   7   7  13     1283.02     1290.99    167.39 o 
   8   7  13      284.88      308.28    115.92 o 
   9   7  13      845.17      729.82    211.07 o 
  10   7  13     1214.69     1155.46    137.23 o 
  11   7  13       54.81       40.44    152.08 o 
  12   7  13     4242.37     4787.80    403.56 o 
   0   8  13      310.55      204.88    140.43 o 
   1   8  13     4782.29     5088.70    269.45 o 
   2   8  13     1009.12     1054.20     98.25 o 
   3   8  13    12726.83    12920.63    695.09 o 
   4   8  13      345.29      250.23     65.60 o 
   5   8  13     6467.59     6825.17    514.70 o 
   6   8  13       36.60       54.92     78.72 o 
   7   8  13      819.03      553.24     94.42 o 
   8   8  13      368.13      371.27    125.98 o 
   9   8  13      373.36      463.86    119.06 o 
  10   8  13      393.06       51.57    119.14 o 
  11   8  13     2085.05     1832.05    214.51 o 
   1   9  13       42.29       30.54     90.43 o 
   2   9  13     3373.96     3078.09    245.58 o 
   3   9  13      284.13      302.04     82.14 o 
   4   9  13     7887.86     9361.95    317.12 o 
   5   9  13       84.15      149.06     74.74 o 
   6   9  13     2883.70     3140.13    196.80 o 
   7   9  13       22.97      -11.18     85.23 o 
   8   9  13       26.63      165.65    118.21 o 
   9   9  13       16.61      151.24    136.14 o 
  10   9  13     1159.30      984.70    158.78 o 
  11   9  13       41.07      195.73    168.04 o 
   0  10  13     5860.64     6180.64    334.42 o 
   1  10  13     1444.92     1501.78    173.96 o 
   2  10  13      194.16      175.56    108.69 o 
   3  10  13     1847.40     1841.93    106.22 o 
   4  10  13      192.66      199.17     73.94 o 
   5  10  13     1265.40     1324.01    111.63 o 
   6  10  13     2032.87     2198.73    141.63 o 
   7  10  13      357.59      289.41    136.95 o 
   8  10  13     1795.75     1233.40    328.68 o 
   9  10  13      385.87      260.87    132.15 o 
  10  10  13        5.27       63.30    154.55 o 
   1  11  13     3834.62     4559.70    272.17 o 
   2  11  13     1747.81     1513.56     96.16 o 
   3  11  13     1452.77     1234.90    213.85 o 
   4  11  13      327.82      190.02     90.76 o 
   5  11  13      679.15      617.90    105.18 o 
   6  11  13       22.66       99.89     94.23 o 
   7  11  13     3237.05     2737.83    305.88 o 
   8  11  13       62.28      139.27    141.84 o 
   9  11  13     2092.55     1585.76    221.40 o 
  10  11  13      128.38      105.73    178.63 o 
   0  12  13    13255.37    14768.01    689.49 o 
   1  12  13      481.03      561.24    120.95 o 
   2  12  13      579.12      374.64    120.93 o 
   3  12  13       25.90       43.99    101.89 o 
   4  12  13        0.00      359.40    152.67 o 
   5  12  13      128.25      147.23    112.97 o 
   6  12  13     3619.01     3999.17    396.17 o 
   7  12  13       71.04      -21.82    155.25 o 
   8  12  13     1935.82     2068.47    311.18 o 
   9  12  13       27.43      127.55    211.77 o 
   1  13  13     3428.32     3148.69    287.22 o 
   2  13  13      768.01      572.12    159.15 o 
   3  13  13      623.49      494.79    152.04 o 
   4  13  13       75.82      192.69    147.42 o 
   5  13  13      295.28      379.91    128.35 o 
   6  13  13      271.83      356.88    205.75 o 
   7  13  13     2551.02     1856.70    270.49 o 
   8  13  13       17.60      408.40    392.85 o 
   0  14  13     1647.84     1541.12    282.33 o 
   1  14  13      342.89      357.96    134.06 o 
   2  14  13     2262.43     1934.32    213.75 o 
   3  14  13      266.34      345.31    198.50 o 
   4  14  13       62.58      -79.15    137.34 o 
   5  14  13      276.11      258.55    166.91 o 
   6  14  13     1173.66     1250.53    273.09 o 
   7  14  13       11.41      209.87    231.18 o 
   1  15  13      419.17      471.77    183.00 o 
   2  15  13      678.59      418.15    157.18 o 
   3  15  13        5.54      -88.02    153.28 o 
   4  15  13      708.69      521.08    178.64 o 
   5  15  13       90.81      180.42    224.21 o 
   6  15  13      620.70      573.63    320.12 o 
   0  16  13      234.99     -155.57    266.22 o 
   1  16  13      306.39      185.91    244.62 o 
   2  16  13       15.80       28.85    171.26 o 
   3  16  13     1524.39     1616.76    206.46 o 
   4  16  13       10.82     -170.00    189.90 o 
   0   0  14    29649.72    30652.84   1018.72 o 
   2   0  14     7322.09     6971.85    448.17 o 
   4   0  14     3663.54     3567.90    339.49 o 
   6   0  14    12333.63    12501.16    765.20 o 
   8   0  14     7845.64     8713.61    379.63 o 
  10   0  14     3098.02     3008.39    492.85 o 
  12   0  14       94.95      -36.08    170.31 o 
   1   1  14    31360.11    31622.95    856.96 o 
   2   1  14     2661.02     2597.45    112.56 o 
   3   1  14     3128.29     2914.79    138.28 o 
   4   1  14     1688.29     1534.04    107.53 o 
   5   1  14     2785.29     2757.86    163.70 o 
   6   1  14     2082.87     2120.28     88.73 o 
   7   1  14    14555.99    16192.97    629.33 o 
   8   1  14       49.27      112.16     49.59 o 
   9   1  14     4005.04     4241.02    219.56 o 
  10   1  14      106.38       99.93     89.05 o 
  11   1  14     2321.01     2511.62    245.03 o 
  12   1  14      424.67      440.98    127.49 o 
   0   2  14    10635.48     9233.41    691.68 o 
   1   2  14     5655.42     5270.16    178.79 o 
   2   2  14     6661.24     6567.34    211.28 o 
   3   2  14       25.23       54.68     46.71 o 
   4   2  14        0.20      -11.63     41.09 o 
   5   2  14     2004.25     2045.57    102.51 o 
   6   2  14     5662.25     5620.81    184.42 o 
   7   2  14       37.74       17.54     43.65 o 
   8   2  14     4195.34     4469.41    226.15 o 
   9   2  14     2283.36     2539.21    263.35 o 
  10   2  14     1993.72     1846.13    148.98 o 
  11   2  14      417.04      418.78    101.99 o 
  12   2  14       89.79       75.56    112.03 o 
   1   3  14      303.43      260.21     60.03 o 
   2   3  14     8378.50     8221.03    207.62 o 
   3   3  14        4.41        2.02     48.38 o 
   4   3  14     7004.31     6796.60    337.89 o 
   5   3  14       62.47       32.15     37.84 o 
   6   3  14      225.72      231.78     43.44 o 
   7   3  14      481.80      563.84     69.68 o 
   8   3  14        8.07      -17.47     47.82 o 
   9   3  14       14.10      -15.18     64.92 o 
  10   3  14     1391.71     1198.61    194.66 o 
  11   3  14       44.54      -16.34    111.49 o 
  12   3  14     1842.27     2121.11    337.36 o 
   0   4  14       50.96       36.85     64.62 o 
   1   4  14     7163.22     7013.76    151.29 o 
   2   4  14      259.26      313.05     57.58 o 
   3   4  14    12121.69    12873.36    252.17 o 
   4   4  14      197.92      199.89     46.63 o 
   5   4  14    19187.02    19518.02    539.61 o 
   6   4  14      130.02      141.40     66.40 o 
   7   4  14      990.00      986.92     70.73 o 
   8   4  14       70.58      110.79     52.81 o 
   9   4  14     2785.02     2863.02    180.75 o 
  10   4  14        8.85     -100.23    124.63 o 
  11   4  14     3333.76     3548.80    246.94 o 
  12   4  14       10.16      185.68    193.44 o 
   1   5  14     4820.83     4837.21    126.56 o 
   2   5  14     7862.02     7577.50    324.51 o 
   3   5  14       23.01      -18.42     35.66 o 
   4   5  14    18319.55    20093.43    344.33 o 
   5   5  14      279.88      229.42     50.32 o 
   6   5  14     3116.08     3203.83    163.74 o 
   7   5  14      837.28      890.30     98.28 o 
   8   5  14      102.77        4.26     74.35 o 
   9   5  14      287.68      281.41     81.21 o 
  10   5  14     2295.48     2392.89    207.92 o 
  11   5  14      581.37      473.35    134.30 o 
  12   5  14     2161.57     1880.03    413.65 o 
   0   6  14      317.18      120.89     81.53 o 
   1   6  14      471.78      434.26     82.52 o 
   2   6  14     2109.05     2304.90     99.76 o 
   3   6  14     7163.12     7634.26    215.59 o 
   4   6  14      190.84      193.04     64.95 o 
   5   6  14    11190.39    12774.56    330.17 o 
   6   6  14      403.05      419.67     64.74 o 
   7   6  14      671.45      853.56    119.90 o 
   8   6  14     1254.88     1329.88    140.99 o 
   9   6  14      968.01      864.61    128.16 o 
  10   6  14      400.55      284.81    114.57 o 
  11   6  14     2148.38     1962.15    254.71 o 
  12   6  14      195.87      102.39    172.82 o 
   1   7  14     6519.97     7024.79    232.06 o 
   2   7  14     1891.40     1884.91    118.19 o 
   3   7  14       49.40       28.66     67.20 o 
   4   7  14      141.40      141.97     85.93 o 
   5   7  14       14.85       39.63     65.46 o 
   6   7  14      631.83      666.32    108.98 o 
   7   7  14     8641.07     8975.86    453.40 o 
   8   7  14      266.40      329.74    196.38 o 
   9   7  14      273.44      105.30    118.68 o 
  10   7  14       65.90       81.08    126.64 o 
  11   7  14       27.71      118.38    173.66 o 
   0   8  14     7733.76     8230.90    393.47 o 
   1   8  14       69.36      129.27     88.82 o 
   2   8  14      763.85      825.11     98.77 o 
   3   8  14     1369.52     1394.81    115.53 o 
   4   8  14      396.04      320.77     62.97 o 
   5   8  14      870.81      916.30    106.38 o 
   6   8  14     4017.21     4153.10    306.01 o 
   7   8  14        2.12      -25.14     86.97 o 
   8   8  14     3129.69     3131.76    251.29 o 
   9   8  14       90.72      107.95    118.49 o 
  10   8  14      865.04      840.62    202.66 o 
  11   8  14        0.08     -178.04    195.98 o 
   1   9  14    10903.16    11741.17    374.75 o 
   2   9  14      122.20       49.37     84.15 o 
   3   9  14        3.87      -44.10     53.94 o 
   4   9  14      630.51      542.46     84.03 o 
   5   9  14      403.82      213.16     71.05 o 
   6   9  14       44.86       -2.49     99.86 o 
   7   9  14     4017.79     3947.74    320.77 o 
   8   9  14        8.95        5.58    112.49 o 
   9   9  14     1470.00     1698.60    178.39 o 
  10   9  14       29.02       85.70    164.27 o 
   0  10  14     5289.98     5387.14    347.11 o 
   1  10  14     2123.68     2098.76    153.76 o 
   2  10  14     2094.65     2044.33    147.77 o 
   3  10  14     2837.84     2528.88    202.05 o 
   4  10  14       93.75       81.86     65.82 o 
   5  10  14     4323.24     4347.77    381.70 o 
   6  10  14     1644.00     1624.43    179.03 o 
   7  10  14       95.68      215.64     99.03 o 
   8  10  14     1628.38     1720.64    211.40 o 
   9  10  14      185.96        8.79    100.56 o 
  10  10  14      785.43      441.74    175.20 o 
   1  11  14     1516.13     1659.75    187.92 o 
   2  11  14     2604.50     2955.11    204.35 o 
   3  11  14      640.48      551.38    128.36 o 
   4  11  14     1911.67     1887.41    175.14 o 
   5  11  14      440.11      518.21    134.59 o 
   6  11  14      716.35      547.31    168.70 o 
   7  11  14      969.09     1115.85    226.17 o 
   8  11  14        6.82      134.92    159.98 o 
   9  11  14     1624.48     1154.46    513.90 o 
   0  12  14      103.44       74.83    261.89 o 
   1  12  14      406.21      442.79    131.26 o 
   2  12  14       52.03      -12.76    122.22 o 
   3  12  14      979.71     1207.27    147.93 o 
   4  12  14       34.18       52.81    123.89 o 
   5  12  14     1297.40     1139.42    153.18 o 
   6  12  14       40.86      -42.10    175.79 o 
   7  12  14       81.39      109.36    208.38 o 
   8  12  14        0.73     -225.38    225.38 o 
   1  13  14      986.69     1021.88    165.83 o 
   2  13  14     1792.90     1821.10    175.54 o 
   3  13  14       68.41        3.36    146.82 o 
   4  13  14     2456.83     2327.29    211.13 o 
   5  13  14        0.97       19.33    124.25 o 
   6  13  14      945.19      692.80    301.43 o 
   7  13  14      982.58      326.16    208.47 o 
   0  14  14      127.34      237.22    185.62 o 
   1  14  14      795.99      740.09    170.89 o 
   2  14  14      656.80      714.68    172.43 o 
   3  14  14     1613.51     1237.78    253.62 o 
   4  14  14        4.17     -125.58    267.85 o 
   5  14  14      919.28      697.31    220.98 o 
   6  14  14      452.37      269.67    196.85 o 
   1  15  14     3538.24     3569.12    331.21 o 
   2  15  14      648.18      554.86    177.38 o 
   3  15  14      200.56      159.36    170.09 o 
   4  15  14      682.21      592.98    314.83 o 
   5  15  14      231.85      179.30    239.34 o 
   0  16  14     2185.59     2578.93    954.66 o 
   1  16  14       72.47      147.36    165.49 o 
   2  16  14      747.84      740.30    203.40 o 
   3  16  14      158.20       20.89    180.24 o 
   1   0  15        2.28       37.34     71.60 o 
   3   0  15    26506.68    28846.92    743.94 o 
   5   0  15       28.23      133.45     68.07 o 
   7   0  15      918.16     1163.89    110.84 o 
   9   0  15      149.39      185.03    119.91 o 
  11   0  15     2690.21     2798.04    510.39 o 
   1   1  15      709.52      606.43     54.98 o 
   2   1  15     9404.02     9065.14    361.78 o 
   3   1  15        9.70      110.48     49.76 o 
   4   1  15     6074.74     5983.04    384.56 o 
   5   1  15     3904.81     3955.56    165.45 o 
   6   1  15    12315.22    12466.68    592.12 o 
   7   1  15       34.99      151.41     59.41 o 
   8   1  15     1819.02     1852.40    148.18 o 
   9   1  15     1209.31     1192.89    127.26 o 
  10   1  15     1385.84     1242.19    167.79 o 
  11   1  15        9.98       47.06     98.97 o 
  12   1  15     2715.42     2334.29    266.82 o 
   0   2  15    29057.39    27389.50   1846.89 o 
   1   2  15      275.81      160.92     42.97 o 
   2   2  15     6698.46     6159.29    235.04 o 
   3   2  15     7496.63     7410.94    329.14 o 
   4   2  15       24.09       41.41     54.57 o 
   5   2  15     4331.82     4433.70    186.09 o 
   6   2  15     7633.80     8317.10    286.39 o 
   7   2  15     2030.35     1854.74    137.34 o 
   8   2  15     4748.17     5043.24    259.51 o 
   9   2  15      679.61      511.31     90.91 o 
  10   2  15     2761.31     3230.95    322.78 o 
  11   2  15     1138.03      874.57    127.63 o 
  12   2  15       55.00       36.95    101.13 o 
   1   3  15     3657.81     3149.74    154.12 o 
   2   3  15     2958.26     2734.89    121.85 o 
   3   3  15     5043.88     4786.87    221.74 o 
   4   3  15    14703.62    14677.04    657.12 o 
   5   3  15      563.17      586.00     53.09 o 
   6   3  15     3182.71     3277.88    193.11 o 
   7   3  15     1873.00     2044.16    136.99 o 
   8   3  15        9.47       52.55     56.82 o 
   9   3  15     4034.45     4546.10    367.85 o 
  10   3  15     1039.05      813.06    118.42 o 
  11   3  15        4.23       69.13    109.56 o 
  12   3  15     1466.50     1369.35    266.04 o 
   0   4  15    18167.25    19119.84    571.19 o 
   1   4  15       65.35      -29.24     50.67 o 
   2   4  15     2850.28     2714.79    114.86 o 
   3   4  15     1004.94     1046.80     66.22 o 
   4   4  15      799.91      648.01     67.36 o 
   5   4  15     1667.00     1580.92    108.06 o 
   6   4  15     4801.78     5317.80    271.40 o 
   7   4  15      313.48      196.59     75.87 o 
   8   4  15     4198.60     4280.86    294.73 o 
   9   4  15       41.71       23.33     87.36 o 
  10   4  15      488.82      509.23    120.56 o 
  11   4  15       74.58      284.76    128.28 o 
  12   4  15       22.21      -10.68    110.19 o 
   1   5  15     7447.69     7511.68    158.21 o 
   2   5  15     1167.89     1138.09    175.29 o 
   3   5  15     1161.83     1169.18     57.28 o 
   4   5  15       42.57       87.32     51.67 o 
   5   5  15     2514.98     2538.31    102.79 o 
   6   5  15     2113.15     2071.71    131.31 o 
   7   5  15     4400.58     4824.31    254.02 o 
   8   5  15       96.79      167.49     74.74 o 
   9   5  15     3729.89     3869.42    289.80 o 
  10   5  15      102.04      368.26    122.65 o 
  11   5  15       96.56      275.28    205.49 o 
   0   6  15     8817.27     9571.48    424.25 o 
   1   6  15       66.30       31.98     38.76 o 
   2   6  15      497.92      545.37     70.21 o 
   3   6  15     4884.10     5007.54    166.20 o 
   4   6  15        0.40       11.72     54.67 o 
   5   6  15      875.72      992.72    113.59 o 
   6   6  15     1648.78     1731.97    111.44 o 
   7   6  15        1.47      -42.62     65.70 o 
   8   6  15     2682.26     2464.21    231.29 o 
   9   6  15      119.93      164.64    120.32 o 
  10   6  15       18.53      -25.14    106.95 o 
  11   6  15      613.63      593.94    181.80 o 
   1   7  15     2228.33     2189.17    140.62 o 
   2   7  15     3892.39     4319.47    178.30 o 
   3   7  15     2143.82     2088.73    145.32 o 
   4   7  15    11643.05    12958.44    381.76 o 
   5   7  15      220.61      210.24     75.68 o 
   6   7  15     8603.54     8801.41    432.31 o 
   7   7  15      518.58      549.50    115.65 o 
   8   7  15      273.66      220.45    127.59 o 
   9   7  15     1503.77     1197.15    158.54 o 
  10   7  15     1338.98     1356.78    217.13 o 
  11   7  15        7.82       82.82    152.86 o 
   0   8  15      682.49      676.63    150.17 o 
   1   8  15      169.92      208.27     90.28 o 
   2   8  15      231.91      302.47    100.91 o 
   3   8  15    11085.53    12392.60    370.53 o 
   4   8  15       13.75       -0.25     81.18 o 
   5   8  15     2574.16     2651.03    215.51 o 
   6   8  15       16.40       46.15     82.22 o 
   7   8  15      825.75      591.83    296.29 o 
   8   8  15      173.59      305.66    157.48 o 
   9   8  15      353.29      419.41    149.97 o 
  10   8  15      179.91      107.67     94.55 o 
   1   9  15      569.71      592.39    126.88 o 
   2   9  15     3567.65     4207.94    251.53 o 
   3   9  15     1421.53     1226.60    142.57 o 
   4   9  15     4574.24     4677.42    399.87 o 
   5   9  15      138.84       90.16    160.46 o 
   6   9  15     2840.34     2846.46    205.08 o 
   7   9  15      180.19       67.06    100.65 o 
   8   9  15      171.70      280.93    172.80 o 
   9   9  15      967.09      575.89    154.39 o 
  10   9  15      869.25      763.35    249.29 o 
   0  10  15     6817.03     6987.51    396.32 o 
   1  10  15      615.43      708.19    122.79 o 
   2  10  15       16.54      -13.01     95.20 o 
   3  10  15     3629.30     3917.84    212.64 o 
   4  10  15        2.45       33.56     83.86 o 
   5  10  15     1413.78     1469.41    170.59 o 
   6  10  15     1150.69     1361.95    141.11 o 
   7  10  15      214.71      374.66    384.36 o 
   8  10  15      876.48     1128.56    222.28 o 
   9  10  15      222.21     -237.52    237.52 o 
   1  11  15     1654.13     1577.30    201.93 o 
   2  11  15       38.27     -108.75    110.15 o 
   3  11  15      571.85      453.39    129.88 o 
   4  11  15        6.51       45.89    129.47 o 
   5  11  15      937.75      969.51    144.18 o 
   6  11  15       24.72     -110.88    156.23 o 
   7  11  15      987.27      740.79    211.51 o 
   8  11  15       63.06       -5.70    192.07 o 
   9  11  15     1230.61      832.17    248.77 o 
   0  12  15    11093.89    12188.13    627.26 o 
   1  12  15      148.78        9.55    111.06 o 
   2  12  15     3153.83     3364.16    289.66 o 
   3  12  15      200.89      223.98    188.82 o 
   4  12  15        0.08       38.54     95.86 o 
   5  12  15      448.33      394.00    139.92 o 
   6  12  15     2663.17     2718.26    301.97 o 
   7  12  15       73.74      118.58    183.65 o 
   8  12  15     3524.03     3388.01    332.95 o 
   1  13  15     2648.36     2659.53    209.88 o 
   2  13  15      101.27      199.29    153.29 o 
   3  13  15      383.54      321.26    134.72 o 
   4  13  15      126.04       32.15    103.58 o 
   5  13  15      332.27      462.98    234.77 o 
   6  13  15      215.06      410.77    200.58 o 
   7  13  15     1287.64      998.70    258.87 o 
   0  14  15     1417.97     1560.63    262.21 o 
   1  14  15      338.38      225.01    177.77 o 
   2  14  15     1227.67     1258.11    253.87 o 
   3  14  15      631.19      448.05    187.35 o 
   4  14  15       11.68      134.94    156.83 o 
   5  14  15      103.08      -64.74    236.33 o 
   6  14  15      462.01      369.50    206.02 o 
   1  15  15      206.01       66.50    197.98 o 
   2  15  15     1046.10      878.46    194.15 o 
   3  15  15      118.94      -22.67    161.03 o 
   4  15  15     1545.92     1280.21    330.26 o 
   0  16  15       34.96      -47.05    604.22 o 
   0   0  16     1504.24     1399.25    259.40 o 
   2   0  16     4578.69     4319.89    435.07 o 
   4   0  16      709.41      426.06     88.01 o 
   6   0  16      115.00      118.80     74.05 o 
   8   0  16     1608.86     1571.22    199.26 o 
  10   0  16      863.20      805.11    272.36 o 
  12   0  16      209.38      447.70    166.58 o 
   1   1  16    19551.27    19908.71    656.71 o 
   2   1  16     1515.19     1415.66    121.67 o 
   3   1  16      912.05      985.52     98.22 o 
   4   1  16     2147.65     1725.98    138.82 o 
   5   1  16     3445.70     3534.55    178.19 o 
   6   1  16      432.32      338.30     58.84 o 
   7   1  16     4578.99     5056.06    161.19 o 
   8   1  16      161.75      212.79     66.06 o 
   9   1  16     3935.58     3850.19    349.23 o 
  10   1  16      360.67      183.68    123.63 o 
  11   1  16      878.27      628.22    121.73 o 
  12   1  16      387.50      165.03    130.02 o 
   0   2  16      997.11      789.49    142.84 o 
   1   2  16     2359.11     1842.84    153.71 o 
   2   2  16     5170.73     5103.25    188.95 o 
   3   2  16     1582.72     1652.07    129.36 o 
   4   2  16      486.88      378.03     82.15 o 
   5   2  16     3665.98     3702.87    146.34 o 
   6   2  16      840.54      851.45    100.00 o 
   7   2  16      175.90      100.17     50.79 o 
   8   2  16     2142.68     2282.04    257.19 o 
   9   2  16     1153.22     1324.10    114.31 o 
  10   2  16      817.90      541.62    123.88 o 
  11   2  16     1609.06     1330.45    161.06 o 
  12   2  16       41.82       -9.06     78.75 o 
   1   3  16      742.00      580.37     65.07 o 
   2   3  16     3528.38     3531.53    162.85 o 
   3   3  16      853.53      669.24     91.41 o 
   4   3  16    15288.97    15367.90    690.86 o 
   5   3  16      501.84      431.20     50.36 o 
   6   3  16      861.62      845.61     70.91 o 
   7   3  16     1834.40     1853.30    148.45 o 
   8   3  16      849.43      930.89    174.66 o 
   9   3  16       12.27       87.71     92.21 o 
  10   3  16     2455.06     2517.25    174.45 o 
  11   3  16        1.25     -114.35    114.35 o 
   0   4  16      964.99     1024.31    225.10 o 
   1   4  16     5732.45     5360.49    164.40 o 
   2   4  16      239.18      286.47     63.22 o 
   3   4  16     2704.59     3040.33    107.06 o 
   4   4  16      434.78      425.24     46.84 o 
   5   4  16    21465.96    22531.94    739.28 o 
   6   4  16      108.60      180.19     54.31 o 
   7   4  16      236.06      209.80     57.62 o 
   8   4  16      385.19      343.00     93.63 o 
   9   4  16     1881.83     1864.32    224.39 o 
  10   4  16      110.47      -21.75    120.98 o 
  11   4  16     3949.38     4005.65    466.21 o 
   1   5  16     4031.85     4215.54    119.07 o 
   2   5  16      312.43      294.25     39.73 o 
   3   5  16     1543.68     1730.67     76.28 o 
   4   5  16     4540.11     5020.78    170.55 o 
   5   5  16      782.62      919.91     99.11 o 
   6   5  16       88.19      237.78    115.82 o 
   7   5  16     2668.95     2797.64    146.78 o 
   8   5  16       49.35       70.84     75.01 o 
   9   5  16      613.12      656.03    142.15 o 
  10   5  16     1539.49     1320.29    227.88 o 
  11   5  16      296.44      -32.18    224.97 o 
   0   6  16      655.54      698.26    193.56 o 
   1   6  16     1430.98     1395.48     90.28 o 
   2   6  16     6427.95     6632.22    194.15 o 
   3   6  16     8869.60     9802.59    259.59 o 
   4   6  16      128.37       15.78     64.25 o 
   5   6  16     9222.52    10026.24    296.71 o 
   6   6  16      775.27      807.53    126.90 o 
   7   6  16      138.48      268.74     96.81 o 
   8   6  16     1843.01     2356.47    352.60 o 
   9   6  16      163.55      121.03    148.39 o 
  10   6  16      880.19      683.22    189.94 o 
  11   6  16     2749.25     2939.27    520.61 o 
   1   7  16    10557.70    11448.20    356.60 o 
   2   7  16      950.84      835.50    107.62 o 
   3   7  16       51.44        8.58     85.41 o 
   4   7  16      637.70      584.11    105.22 o 
   5   7  16     1124.32     1176.67    120.92 o 
   6   7  16      770.98      745.64    104.23 o 
   7   7  16     3076.37     3238.74    533.22 o 
   8   7  16       60.38      192.93    155.44 o 
   9   7  16      876.91      806.70    207.78 o 
  10   7  16      128.51     1057.40    495.33 o 
   0   8  16     5284.31     6085.95    357.03 o 
   1   8  16      253.44      197.80     93.56 o 
   2   8  16     6626.74     6973.07    324.55 o 
   3   8  16      388.03      251.09    101.30 o 
   4   8  16       64.36      224.28    108.42 o 
   5   8  16      215.79      100.81    110.47 o 
   6   8  16     2554.37     2818.03    186.84 o 
   7   8  16       21.41       67.04    132.59 o 
   8   8  16     3874.37     4007.31    252.70 o 
   9   8  16        2.78      147.78    159.83 o 
  10   8  16     1461.31     1385.00    298.35 o 
   1   9  16    10417.43    11678.11    400.69 o 
   2   9  16       74.44      110.87    137.85 o 
   3   9  16     1511.11     1391.35    141.66 o 
   4   9  16       85.28      205.46    131.40 o 
   5   9  16     1246.54     1139.72    140.85 o 
   6   9  16      241.35      187.60    123.87 o 
   7   9  16     6545.22     7277.11    428.74 o 
   8   9  16        0.17     -164.87    207.00 o 
   9   9  16     3130.36     2708.49    557.27 o 
   0  10  16     1310.36     1013.56    213.25 o 
   1  10  16       47.25      146.26    122.60 o 
   2  10  16      833.76      811.58    138.29 o 
   3  10  16     1384.90     1411.84    265.33 o 
   4  10  16      148.55      220.10    127.40 o 
   5  10  16     2537.12     2625.94    186.53 o 
   6  10  16      425.24      342.69    162.25 o 
   7  10  16       66.73       89.66    173.95 o 
   8  10  16      539.17      519.66    243.59 o 
   9  10  16      420.64       48.10    145.96 o 
   1  11  16     2004.31     1655.72    183.41 o 
   2  11  16      916.57      796.11    155.56 o 
   3  11  16       78.78       31.65    102.28 o 
   4  11  16     2570.65     2306.64    191.66 o 
   5  11  16      270.31      102.90    253.63 o 
   6  11  16      168.11      -26.28    175.46 o 
   7  11  16      705.97      784.49    187.26 o 
   8  11  16      122.25      111.01    184.37 o 
   0  12  16      368.85      308.52    197.77 o 
   1  12  16     1799.39     1634.78    212.86 o 
   2  12  16        9.59       13.87    126.46 o 
   3  12  16     2717.45     2623.29    237.24 o 
   4  12  16        1.94      110.84    123.91 o 
   5  12  16     2952.54     2394.99    286.76 o 
   6  12  16      104.82       95.90    274.57 o 
   7  12  16       11.58     -205.36    205.36 o 
   1  13  16     1468.27     1478.87    198.14 o 
   2  13  16     1571.98     1710.46    258.14 o 
   3  13  16       10.88      -28.47    149.04 o 
   4  13  16     2724.18     2614.19    227.13 o 
   5  13  16       46.66      -94.38    206.10 o 
   6  13  16      754.18      658.64    217.20 o 
   0  14  16       23.16      122.32    245.71 o 
   1  14  16      313.52      354.46    169.72 o 
   2  14  16      222.57      113.53    182.41 o 
   3  14  16      897.55      758.96    175.88 o 
   4  14  16       86.49     -138.08    191.62 o 
   5  14  16     2116.84     1533.66    292.92 o 
   1  15  16     1827.51     1543.17    286.21 o 
   2  15  16      143.57       19.28    262.81 o 
   3  15  16      199.84      -66.62    205.09 o 
   1   0  17      305.34      211.22    105.35 o 
   3   0  17    20310.28    20553.01   1577.15 o 
   5   0  17    19898.23    19081.96   1248.72 o 
   7   0  17     2272.82     2513.35    189.38 o 
   9   0  17      164.56      255.44    233.15 o 
  11   0  17     4568.51     4351.22    700.20 o 
   1   1  17       29.22       43.50     64.65 o 
   2   1  17     6209.86     5960.28    284.10 o 
   3   1  17       97.14       32.52     58.91 o 
   4   1  17    10709.90    10625.04    585.51 o 
   5   1  17        0.73       -1.15     51.25 o 
   6   1  17     7918.27     8383.25    321.98 o 
   7   1  17      141.48       69.42     60.03 o 
   8   1  17        6.13        4.50     60.29 o 
   9   1  17       54.15       -1.48    107.68 o 
  10   1  17     3048.63     2738.22    224.45 o 
  11   1  17      110.43      -40.43    293.49 o 
   0   2  17     7554.54     6178.96    718.80 o 
   1   2  17        0.48      -31.45     56.30 o 
   2   2  17     5501.79     5506.80    492.52 o 
   3   2  17     3605.80     3352.83    242.02 o 
   4   2  17      522.57      377.93     65.73 o 
   5   2  17      955.53      800.31     96.75 o 
   6   2  17     3881.60     3861.49    171.22 o 
   7   2  17       14.08      -70.83     70.83 o 
   8   2  17     2266.14     2516.74    209.40 o 
   9   2  17       69.20       51.50    102.69 o 
  10   2  17     1320.59     1037.74    142.40 o 
  11   2  17      922.12      475.40    183.92 o 
   1   3  17     2949.36     2229.18    292.25 o 
   2   3  17      459.47      353.10     57.12 o 
   3   3  17       93.00       68.57     47.78 o 
   4   3  17     6127.93     5927.31    261.59 o 
   5   3  17     3720.35     3412.15    184.12 o 
   6   3  17       38.77        5.48     53.00 o 
   7   3  17       34.69        9.24     65.81 o 
   8   3  17      159.02      224.96    110.04 o 
   9   3  17     2449.29     2546.64    179.38 o 
  10   3  17      987.40      845.24    248.61 o 
  11   3  17        2.43       29.18    201.87 o 
   0   4  17     8512.94     9593.81    610.46 o 
   1   4  17       36.45       65.26     50.47 o 
   2   4  17    11315.25    12665.85    328.91 o 
   3   4  17      151.67      107.17     44.98 o 
   4   4  17     2587.89     2404.05    151.08 o 
   5   4  17      765.32      581.09     58.74 o 
   6   4  17     3396.86     3315.37    155.67 o 
   7   4  17        7.91       88.33     65.04 o 
   8   4  17     4527.70     4784.37    374.58 o 
   9   4  17      145.44      298.98    127.56 o 
  10   4  17     1676.51     1507.28    205.48 o 
  11   4  17       13.77      -75.68    271.22 o 
   1   5  17     7532.63     7977.50    199.78 o 
   2   5  17      709.19      780.04     64.88 o 
   3   5  17     4716.94     4992.20    151.36 o 
   4   5  17     2424.56     2535.97    104.93 o 
   5   5  17     1381.14     1393.87    140.03 o 
   6   5  17      401.68      257.56     90.26 o 
   7   5  17     2622.93     2751.14    175.54 o 
   8   5  17        8.61        0.14    146.38 o 
   9   5  17     4799.72     5421.35    662.89 o 
  10   5  17      860.19     1085.44    243.13 o 
  11   5  17      147.41       76.62    232.64 o 
   0   6  17    10388.62    10105.81    498.35 o 
   1   6  17      598.27      439.68     70.28 o 
   2   6  17     1610.26     1555.05    105.79 o 
   3   6  17      971.16     1132.78    142.13 o 
   4   6  17        7.85       20.51     75.31 o 
   5   6  17      207.05      404.12    108.43 o 
   6   6  17     1715.75     1922.05    152.16 o 
   7   6  17      300.75      195.82    150.20 o 
   8   6  17     3541.35     3766.22    305.42 o 
   9   6  17      164.60       93.62    188.36 o 
  10   6  17      463.36      262.71    192.28 o 
   1   7  17     1447.05     1172.21    140.02 o 
   2   7  17     2442.97     2303.11    179.84 o 
   3   7  17       11.28       57.21     90.16 o 
   4   7  17    12810.94    13895.19    454.02 o 
   5   7  17      321.71      207.96    129.33 o 
   6   7  17     3444.80     4165.30    247.79 o 
   7   7  17      563.10      479.12    181.01 o 
   8   7  17       26.74        4.21    235.86 o 
   9   7  17      166.95      -17.97    545.97 o 
  10   7  17     2170.96     1740.90    249.68 o 
   0   8  17      511.89      689.45    171.95 o 
   1   8  17        9.09      150.62    126.23 o 
   2   8  17        3.23      -19.19    109.87 o 
   3   8  17      771.94      761.72    111.40 o 
   4   8  17      122.94       64.86     95.39 o 
   5   8  17      188.59       99.71    172.62 o 
   6   8  17       55.51      334.32    186.66 o 
   7   8  17        3.45      -35.62    156.67 o 
   8   8  17       65.14       -6.04    154.23 o 
   9   8  17      226.46      291.35    250.04 o 
   1   9  17      383.25      231.02    118.40 o 
   2   9  17     2573.55     2652.59    180.97 o 
   3   9  17      544.47      373.46    121.40 o 
   4   9  17     5539.15     6171.84    285.73 o 
   5   9  17      497.86      326.92    122.23 o 
   6   9  17     1085.15      900.20    195.94 o 
   7   9  17       57.49       66.65    176.83 o 
   8   9  17      241.04      302.69    235.66 o 
   9   9  17      638.01      534.19    234.01 o 
   0  10  17     5857.81     6325.58    445.27 o 
   1  10  17      633.62      353.30    181.44 o 
   2  10  17      893.86      613.74    147.08 o 
   3  10  17     1848.78     1909.17    187.70 o 
   4  10  17      217.27      229.64    143.75 o 
   5  10  17     1917.15     2455.54    210.76 o 
   6  10  17     1269.89     1067.99    203.73 o 
   7  10  17      407.67      396.96    273.87 o 
   8  10  17     1519.71     1766.76    252.39 o 
   1  11  17     1409.32     1534.90    240.76 o 
   2  11  17      464.61      262.52    144.86 o 
   3  11  17      385.97      377.83    149.09 o 
   4  11  17      998.77     1031.89    295.72 o 
   5  11  17      389.55      405.82    216.46 o 
   6  11  17      299.17      196.46    169.75 o 
   7  11  17       66.55      201.08    200.83 o 
   0  12  17     5114.41     5283.46    423.05 o 
   1  12  17      268.23      325.16    151.72 o 
   2  12  17     3555.61     3539.57    264.05 o 
   3  12  17        0.28      131.90    136.05 o 
   4  12  17       81.42       65.41    101.82 o 
   5  12  17      306.11      618.53    230.69 o 
   6  12  17     1656.39     1116.47    252.07 o 
   7  12  17        6.79     -319.47    319.47 o 
   1  13  17      432.50      234.82    153.63 o 
   2  13  17       15.93       10.98    170.39 o 
   3  13  17        6.04     -147.01    147.01 o 
   4  13  17      432.51      295.20    163.09 o 
   5  13  17      140.39     -148.64    214.34 o 
   0  14  17     1286.24     1159.22    410.92 o 
   1  14  17        6.96       19.54    155.97 o 
   2  14  17      666.52      677.81    190.09 o 
   3  14  17     1394.75      836.15    243.18 o 
   4  14  17       36.43      249.20    232.68 o 
   0   0  18       20.95      -49.88    149.65 o 
   2   0  18     3207.21     2839.04    402.26 o 
   4   0  18     6423.92     6377.15    867.85 o 
   6   0  18       17.09     -205.04    205.04 o 
   8   0  18      562.42      694.66    154.44 o 
  10   0  18      103.49      157.78    362.88 o 
   1   1  18    11666.92    11653.92    771.11 o 
   2   1  18      872.88      763.53    116.24 o 
   3   1  18     5399.92     5235.50    385.73 o 
   4   1  18     3672.96     3037.07    262.69 o 
   5   1  18     8380.53     8094.89    437.92 o 
   6   1  18       55.14      -27.95     96.18 o 
   7   1  18     3232.29     3418.79    179.96 o 
   8   1  18      487.04      638.74     98.58 o 
   9   1  18     5718.14     5920.39    612.99 o 
  10   1  18      447.72      235.97    119.91 o 
  11   1  18       29.56      -52.83    154.08 o 
   0   2  18     1195.98      848.59    165.65 o 
   1   2  18       80.16       45.61     64.17 o 
   2   2  18     2615.90     2325.95    184.31 o 
   3   2  18     8468.41     8035.03    563.40 o 
   4   2  18       45.62      -24.91     62.31 o 
   5   2  18     3908.29     4416.91    198.72 o 
   6   2  18      114.77       98.98     57.35 o 
   7   2  18     1352.51     1289.16    108.20 o 
   8   2  18     1066.43      920.89    103.95 o 
   9   2  18     1405.13     1183.47    175.34 o 
  10   2  18      287.05      142.75    133.90 o 
  11   2  18     2354.09     1890.64    239.72 o 
   1   3  18     4942.56     3824.89    525.37 o 
   2   3  18      734.11      549.68     54.61 o 
   3   3  18      169.75      120.88     47.41 o 
   4   3  18     6691.08     6602.17    352.48 o 
   5   3  18      257.47      230.71     57.79 o 
   6   3  18     1625.71     1590.95    134.79 o 
   7   3  18     2245.31     2117.65    225.04 o 
   8   3  18      244.88      155.05    108.87 o 
   9   3  18      743.15      362.84    267.77 o 
  10   3  18     1490.50     1399.35    234.06 o 
  11   3  18      164.34      278.19    272.47 o 
   0   4  18      691.80      820.18    341.71 o 
   1   4  18      732.83      605.66     81.84 o 
   2   4  18      228.97      157.99     82.17 o 
   3   4  18    14986.51    15875.86    432.84 o 
   4   4  18        5.39       77.37     68.05 o 
   5   4  18     6887.42     7319.84    347.45 o 
   6   4  18      829.94      991.01    119.25 o 
   7   4  18     1164.79     1290.12    201.78 o 
   8   4  18      243.80      261.73    171.80 o 
   9   4  18     1474.55     1226.43    222.19 o 
  10   4  18       99.54      509.75    364.42 o 
   1   5  18      869.73      875.20     66.75 o 
   2   5  18       90.23      139.67     42.96 o 
   3   5  18       42.58       62.33     66.00 o 
   4   5  18     1477.81     1479.30     94.15 o 
   5   5  18      460.38      309.75    115.58 o 
   6   5  18      185.39      205.38     98.71 o 
   7   5  18       44.18      144.70    151.81 o 
   8   5  18       17.21      -40.13    164.66 o 
   9   5  18      246.79      366.14    189.48 o 
  10   5  18      792.35      527.51    271.41 o 
   0   6  18     2301.63     1912.40    395.95 o 
   1   6  18       83.82       15.07     97.50 o 
   2   6  18     2800.97     2928.54    189.40 o 
   3   6  18     5018.36     5273.09    236.56 o 
   4   6  18      298.39      158.06     87.79 o 
   5   6  18     1359.20     1380.31    164.76 o 
   6   6  18      751.04      747.08    144.29 o 
   7   6  18       38.35       79.84    144.80 o 
   8   6  18     1581.75     1639.81    204.04 o 
   9   6  18      594.42      575.88    220.00 o 
  10   6  18      549.81      643.39    253.44 o 
   1   7  18     9644.43    10976.79    409.49 o 
   2   7  18      156.20      136.24    100.59 o 
   3   7  18     1015.01      933.99    134.33 o 
   4   7  18     1523.25     1907.37    192.76 o 
   5   7  18     1761.89     1924.64    316.55 o 
   6   7  18      191.16      295.32    131.94 o 
   7   7  18     3546.07     3857.16    294.59 o 
   8   7  18       84.05      100.24    191.36 o 
   9   7  18     4329.54     4392.33    626.11 o 
   0   8  18     1447.43     1794.32    216.42 o 
   1   8  18      194.79       84.49    123.84 o 
   2   8  18     6115.85     6520.46    311.76 o 
   3   8  18      676.53      552.78    135.92 o 
   4   8  18      342.85      204.87    132.47 o 
   5   8  18       87.78      141.86    119.78 o 
   6   8  18      198.01       54.29    160.91 o 
   7   8  18       47.69     -130.43    173.74 o 
   8   8  18     1981.24     1761.34    238.67 o 
   9   8  18        1.08      -94.94    190.20 o 
   1   9  18     6624.32     6886.24    307.45 o 
   2   9  18      303.64       91.15    119.75 o 
   3   9  18      454.97      602.18    166.91 o 
   4   9  18       16.09       24.09    116.64 o 
   5   9  18      853.88      956.44    181.60 o 
   6   9  18      100.41      108.70    165.10 o 
   7   9  18     1761.43     1526.11    535.35 o 
   8   9  18       34.31      -12.65    188.29 o 
   0  10  18      863.10      744.36    350.44 o 
   1  10  18        5.40      -15.38    122.25 o 
   2  10  18      207.87      192.95    146.37 o 
   3  10  18     3237.81     3165.77    225.07 o 
   4  10  18      299.92      288.74    130.68 o 
   5  10  18      791.95      952.42    163.76 o 
   6  10  18       46.79      212.92    194.34 o 
   7  10  18       98.58      353.76    274.15 o 
   8  10  18      348.51      407.77    234.39 o 
   1  11  18       82.11      -32.39    143.45 o 
   2  11  18      375.61      212.56    138.90 o 
   3  11  18       14.10      -75.48    136.83 o 
   4  11  18     1622.35     1492.31    225.11 o 
   5  11  18       12.17      -84.70    204.98 o 
   6  11  18      263.42      494.27    213.53 o 
   7  11  18      916.80      444.00    249.05 o 
   0  12  18      428.20      320.73    443.97 o 
   1  12  18      171.64      203.41    157.14 o 
   2  12  18        4.01     -136.04    136.04 o 
   3  12  18     3092.48     3579.77    299.75 o 
   4  12  18        9.48      182.99    185.59 o 
   5  12  18     2590.68     2645.20    298.39 o 
   6  12  18        9.23       88.63    224.22 o 
   1  13  18      459.18      520.61    186.83 o 
   2  13  18      547.22      468.74    171.84 o 
   3  13  18      218.82      283.38    177.04 o 
   4  13  18     1713.89     1694.46    310.99 o 
   0  14  18       17.70     -175.83    220.87 o 
   1  14  18      783.99      214.81    184.67 o 
   2  14  18        6.26      177.96    229.43 o 
   1   0  19     1108.22      969.99    251.09 o 
   3   0  19     1528.16     1262.00    254.54 o 
   5   0  19     2249.67     2078.80    433.01 o 
   7   0  19      724.66      754.30    138.73 o 
   9   0  19      102.32      172.54    167.68 o 
   1   1  19      521.83      333.19     82.98 o 
   2   1  19     6166.66     5850.02    520.09 o 
   3   1  19      381.69      336.16     76.86 o 
   4   1  19    13882.47    13893.68   1228.14 o 
   5   1  19       33.90      141.64    103.58 o 
   6   1  19     3220.70     3804.60    462.61 o 
   7   1  19       12.54        4.63     78.50 o 
   8   1  19      125.26      101.62    102.57 o 
   9   1  19        0.41       55.60    151.22 o 
  10   1  19     3845.09     3346.85    382.80 o 
   0   2  19      391.94      279.12    109.99 o 
   1   2  19       56.57       33.71     41.79 o 
   2   2  19     3826.10     3696.93    251.63 o 
   3   2  19     1014.80      779.98    126.78 o 
   4   2  19      715.11      560.19    101.88 o 
   5   2  19      756.97      602.56     78.28 o 
   6   2  19     1930.84     1976.35    149.66 o 
   7   2  19      623.32      626.08     88.77 o 
   8   2  19      743.31      635.80    153.25 o 
   9   2  19      340.03      276.33    233.56 o 
  10   2  19      416.27      142.93    233.51 o 
   1   3  19     1487.72     1178.12    154.26 o 
   2   3  19       74.02      113.32     85.72 o 
   3   3  19       56.02       54.16     38.76 o 
   4   3  19      560.31      468.85     82.65 o 
   5   3  19      407.45      349.91     94.73 o 
   6   3  19       77.76      -84.04     84.04 o 
   7   3  19      263.79      231.36    122.17 o 
   8   3  19        0.06       81.30    182.65 o 
   9   3  19      732.64      689.96    202.61 o 
  10   3  19      208.48     -194.75    194.75 o 
   0   4  19    10006.26    10314.21    484.80 o 
   1   4  19       12.06      -76.94     76.94 o 
   2   4  19     9980.44    10968.93    330.81 o 
   3   4  19      156.83       57.58     86.50 o 
   4   4  19      294.69      367.75     95.42 o 
   5   4  19      721.90      582.28    125.41 o 
   6   4  19     5721.16     5931.66    300.07 o 
   7   4  19        3.73       44.63    136.82 o 
   8   4  19     5490.49     6487.29    422.99 o 
   9   4  19        0.01     -171.45    171.45 o 
  10   4  19     2361.55     1867.20    301.14 o 
   1   5  19     4275.34     4369.62    222.64 o 
   2   5  19      703.37      516.35    137.16 o 
   3   5  19      961.65     1066.61    136.18 o 
   4   5  19     3487.03     3742.14    220.34 o 
   5   5  19     1017.95      973.97    126.95 o 
   6   5  19     1517.31     1354.71    153.12 o 
   7   5  19      597.22      807.56    173.98 o 
   8   5  19      323.82      471.95    170.99 o 
   9   5  19     1663.16     1621.66    353.02 o 
   0   6  19    10649.31    11093.82    598.20 o 
   1   6  19      116.24       31.12    104.58 o 
   2   6  19     3416.61     3710.31    213.72 o 
   3   6  19      311.18      255.23    143.00 o 
   4   6  19       11.02       37.12    109.58 o 
   5   6  19      191.47        3.75    133.02 o 
   6   6  19     2486.10     2626.87    361.81 o 
   7   6  19        2.42       50.60    229.74 o 
   8   6  19     3529.94     3428.19    579.09 o 
   9   6  19       76.23       73.25    353.08 o 
   1   7  19      240.23      133.80    107.05 o 
   2   7  19     2437.77     2877.16    230.56 o 
   3   7  19        0.25      -63.18    109.98 o 
   4   7  19     7960.09     8766.36    472.87 o 
   5   7  19        0.30       33.32    115.99 o 
   6   7  19      137.84       42.69    149.51 o 
   7   7  19      335.10      291.35    175.22 o 
   8   7  19      196.57      -84.47    396.02 o 
   9   7  19       66.66      -22.37    253.90 o 
   0   8  19       54.31      215.74    219.05 o 
   1   8  19       76.35       26.14    139.59 o 
   2   8  19      199.32      167.18    116.90 o 
   3   8  19      525.80      321.83    132.15 o 
   4   8  19      653.74      453.13    136.14 o 
   5   8  19     1812.51     1729.39    191.72 o 
   6   8  19       67.60      115.38    214.14 o 
   7   8  19       67.88      134.75    162.17 o 
   8   8  19       79.82      185.36    186.50 o 
   1   9  19      328.72      181.25    132.79 o 
   2   9  19     2491.29     2511.27    233.64 o 
   3   9  19      147.88       28.49    101.15 o 
   4   9  19     6995.21     7611.01    352.57 o 
   5   9  19       59.59      156.35    139.86 o 
   6   9  19     1734.64     1449.77    234.15 o 
   7   9  19      452.72      202.60    199.28 o 
   8   9  19       78.68       57.62    250.67 o 
   0  10  19     3047.05     3508.51    333.42 o 
   1  10  19       29.12       10.70    130.39 o 
   2  10  19     2615.22     2733.45    214.27 o 
   3  10  19     2560.99     2467.20    218.53 o 
   4  10  19       86.80       94.60    106.65 o 
   5  10  19     1406.89     1256.75    463.92 o 
   6  10  19     1109.20     1041.78    311.49 o 
   7  10  19      126.93       57.11    190.65 o 
   1  11  19      681.87      406.17    172.62 o 
   2  11  19     1910.99     1918.80    213.57 o 
   3  11  19        1.17       86.66    102.25 o 
   4  11  19     1209.01     1236.69    184.57 o 
   5  11  19       65.60      176.31    184.92 o 
   6  11  19      551.45      463.80    279.30 o 
   0  12  19     2196.34     1881.74    342.15 o 
   1  12  19       78.10      135.14    191.42 o 
   2  12  19     1083.94      874.15    191.41 o 
   3  12  19      144.42      134.55    192.60 o 
   4  12  19       32.53      -22.57    206.70 o 
   5  12  19       25.91      -51.49    252.34 o 
   1  13  19      801.60      625.76    193.54 o 
   2  13  19       35.88       69.51    174.60 o 
   3  13  19       33.36      -30.17    164.16 o 
   0   0  20     3884.61     4065.55    441.47 o 
   2   0  20      206.85      111.93     91.54 o 
   4   0  20       13.14       14.19    103.33 o 
   6   0  20      513.88      603.47    175.55 o 
   8   0  20      797.30      449.55    287.46 o 
  10   0  20      354.28      185.82    422.77 o 
   1   1  20     5667.55     6077.46    552.61 o 
   2   1  20        1.21      -71.05     80.35 o 
   3   1  20     2446.01     2461.45    177.44 o 
   4   1  20      439.50      581.57    114.55 o 
   5   1  20     2569.04     2881.16    347.95 o 
   6   1  20      163.97      117.76    105.84 o 
   7   1  20     2034.92     2145.41    160.60 o 
   8   1  20        2.04       -8.76    123.35 o 
   9   1  20     3743.27     3859.36    358.23 o 
  10   1  20      171.97      -56.61    185.07 o 
   0   2  20     6404.26     5943.50    691.52 o 
   1   2  20      687.74      537.22    115.56 o 
   2   2  20      381.77      294.98    111.64 o 
   3   2  20     9945.74    10612.36    575.73 o 
   4   2  20       17.70      130.31     99.68 o 
   5   2  20     5564.91     6585.43    297.40 o 
   6   2  20     1202.07     1077.62    114.30 o 
   7   2  20     1730.00     1878.18    263.89 o 
   8   2  20      569.01      459.42    156.06 o 
   9   2  20      893.56      884.09    241.60 o 
  10   2  20      313.26      -88.54    299.30 o 
   1   3  20     4577.52     5216.35    242.84 o 
   2   3  20      758.12      918.30    130.63 o 
   3   3  20      470.41      467.43    113.14 o 
   4   3  20      575.52      575.43    133.67 o 
   5   3  20      337.02      208.38     83.16 o 
   6   3  20     1426.00     1440.22    160.88 o 
   7   3  20     1601.74     1480.97    212.68 o 
   8   3  20       25.33       80.62    152.38 o 
   9   3  20     2401.08     2085.85    280.63 o 
   0   4  20       28.35     -170.23    170.23 o 
   1   4  20       24.75      263.64    117.05 o 
   2   4  20       35.83       42.56    156.06 o 
   3   4  20    11692.79    13164.20    560.17 o 
   4   4  20      130.97      132.71    126.32 o 
   5   4  20     1351.55     1531.68    159.97 o 
   6   4  20      131.65     -109.04    117.88 o 
   7   4  20      594.32      608.53    169.56 o 
   8   4  20       47.77      -16.64    160.98 o 
   9   4  20     1034.34     1081.83    226.82 o 
   1   5  20      523.29      600.23    131.65 o 
   2   5  20      471.37      303.90    115.21 o 
   3   5  20      881.43      683.01    136.79 o 
   4   5  20      310.68      283.39    122.12 o 
   5   5  20     2010.94     1911.87    164.53 o 
   6   5  20     1887.07     2112.49    237.24 o 
   7   5  20       70.35      186.29    193.57 o 
   8   5  20      165.45      551.76    234.69 o 
   9   5  20      689.29     1113.66    320.62 o 
   0   6  20      917.42     1233.81    246.93 o 
   1   6  20      244.38      408.95    112.82 o 
   2   6  20       13.54      -45.00    112.19 o 
   3   6  20     3677.73     3636.74    229.81 o 
   4   6  20       60.81     -109.39    122.57 o 
   5   6  20      741.99      658.00    136.94 o 
   6   6  20      264.59      422.88    291.03 o 
   7   6  20      109.79        9.57    106.16 o 
   8   6  20       88.75      217.22    227.57 o 
   1   7  20    10372.89    11131.81    417.73 o 
   2   7  20      392.24      393.18    127.86 o 
   3   7  20     2435.39     2606.89    204.37 o 
   4   7  20      991.22      618.51    134.37 o 
   5   7  20     2204.97     1981.79    208.62 o 
   6   7  20       64.60       74.22    156.84 o 
   7   7  20     3270.24     3355.72    297.98 o 
   8   7  20       68.26        5.57    165.20 o 
   0   8  20     1251.29     1383.92    392.84 o 
   1   8  20      148.46       42.90    127.26 o 
   2   8  20      194.08      208.21    117.73 o 
   3   8  20       29.11     -130.19    131.67 o 
   4   8  20        3.91      -70.71    188.28 o 
   5   8  20      215.79       72.93    122.81 o 
   6   8  20      407.42      317.14    175.30 o 
   7   8  20       12.53     -174.90    174.90 o 
   1   9  20     3434.03     3885.93    262.89 o 
   2   9  20        6.92       28.68    126.93 o 
   3   9  20     1112.65     1440.55    186.88 o 
   4   9  20        5.13      -46.54    114.84 o 
   5   9  20     1455.40     1004.64    273.44 o 
   6   9  20      199.82     -153.16    189.06 o 
   7   9  20     3619.23     3258.49    440.37 o 
   0  10  20      505.02      454.67    211.84 o 
   1  10  20       40.48      131.79    113.04 o 
   2  10  20       10.00      -48.64    151.38 o 
   3  10  20     2567.95     2426.19    302.57 o 
   4  10  20        0.06      201.86    150.08 o 
   5  10  20      339.23      -24.71    212.18 o 
   6  10  20       76.91       89.02    213.95 o 
   1  11  20       45.59      236.10    211.91 o 
   2  11  20      189.20      242.41    159.57 o 
   3  11  20      220.08      128.54    168.73 o 
   4  11  20      570.26      393.55    210.76 o 
   5  11  20       68.29      206.36    342.01 o 
   0  12  20      161.47     -104.33    215.42 o 
   1  12  20      152.95      160.40    160.91 o 
   2  12  20       56.27      151.16    184.42 o 
   3  12  20     7588.43     7461.96    421.44 o 
   1   0  21      316.76      269.62    176.45 o 
   3   0  21        5.21      -73.71    107.33 o 
   5   0  21      793.95      756.01    262.51 o 
   7   0  21        6.05      -93.51    145.37 o 
   9   0  21      263.10     -124.71    311.78 o 
   1   1  21      601.48      673.82    133.02 o 
   2   1  21     6698.79     7564.27    309.70 o 
   3   1  21       23.07      -72.78    131.20 o 
   4   1  21    14082.45    16637.10    529.47 o 
   5   1  21       21.65       55.58    100.62 o 
   6   1  21     3399.15     3522.98    232.00 o 
   7   1  21      503.86      547.63    138.26 o 
   8   1  21      119.41      118.16    200.36 o 
   9   1  21        4.26      327.32    214.81 o 
   0   2  21      162.98      106.89    149.65 o 
   1   2  21      220.99      162.51    141.55 o 
   2   2  21     3283.89     3536.61    209.18 o 
   3   2  21       97.42      195.18    106.15 o 
   4   2  21      348.51      362.18    138.24 o 
   5   2  21      493.57      280.37    118.32 o 
   6   2  21     1281.87     1113.97    166.52 o 
   7   2  21        6.56       -1.22    109.48 o 
   8   2  21     1502.31     1346.02    229.96 o 
   9   2  21       74.98      189.29    218.84 o 
   1   3  21     2513.98     3075.71    212.07 o 
   2   3  21      781.80      701.14    149.14 o 
   3   3  21        3.39      -39.59     91.36 o 
   4   3  21      514.12      409.42    136.32 o 
   5   3  21       36.18       76.61    111.35 o 
   6   3  21        1.31     -102.41    136.34 o 
   7   3  21     1531.06     1498.37    218.30 o 
   8   3  21        5.78     -178.65    322.69 o 
   9   3  21      109.85       20.67    187.00 o 
   0   4  21     9226.35    11299.04    620.23 o 
   1   4  21       18.18      -62.82    136.91 o 
   2   4  21     7106.30     8795.14    356.30 o 
   3   4  21      497.36      567.84    157.14 o 
   4   4  21      156.38        4.30    123.65 o 
   5   4  21       64.21      -21.87    132.44 o 
   6   4  21     3787.29     4298.16    473.95 o 
   7   4  21        0.07      -24.17    217.38 o 
   8   4  21     5390.66     4805.42    512.33 o 
   1   5  21      497.65      302.86    115.25 o 
   2   5  21      804.41      597.61    142.85 o 
   3   5  21       77.97       19.94    120.78 o 
   4   5  21      646.15      583.01    142.56 o 
   5   5  21      103.43       30.72    133.56 o 
   6   5  21      618.07      636.28    271.37 o 
   7   5  21      716.47      217.87    368.40 o 
   8   5  21        5.74      -56.06    193.96 o 
   0   6  21     5417.97     6670.92    510.06 o 
   1   6  21      345.11      129.92     98.60 o 
   2   6  21     4789.80     4530.29    260.19 o 
   3   6  21        8.70       73.51    120.06 o 
   4   6  21       54.71       60.64    135.07 o 
   5   6  21      335.13      125.86    135.94 o 
   6   6  21     2062.84     1575.82    252.67 o 
   7   6  21      321.71       -9.46    250.09 o 
   8   6  21     4470.19     4963.69    400.70 o 
   1   7  21      177.05       82.84    127.61 o 
   2   7  21     1725.19     1692.41    172.73 o 
   3   7  21       53.92      158.48    149.74 o 
   4   7  21     3317.12     3360.98    241.07 o 
   5   7  21        5.02      217.58    155.50 o 
   6   7  21      309.12      493.37    224.26 o 
   7   7  21      141.61      242.32    189.13 o 
   0   8  21      186.45      -14.58    179.73 o 
   1   8  21      745.87      641.65    147.99 o 
   2   8  21       26.69      200.33    154.39 o 
   3   8  21      637.32      509.51    184.86 o 
   4   8  21       14.73      -79.07    143.81 o 
   5   8  21      759.23      538.61    196.47 o 
   6   8  21       33.59      -52.44    207.51 o 
   7   8  21      773.91      999.96    244.48 o 
   1   9  21        8.42       36.85    150.21 o 
   2   9  21     2724.96     2786.12    233.03 o 
   3   9  21      101.51      139.77    162.05 o 
   4   9  21     5600.76     5846.77    478.81 o 
   5   9  21       15.24      119.02    262.91 o 
   6   9  21      585.61      176.27    227.90 o 
   0  10  21     1964.38     2120.75    321.94 o 
   1  10  21       73.30       62.63    173.57 o 
   2  10  21     1083.46     1111.59    199.31 o 
   3  10  21      207.49       31.93    183.06 o 
   4  10  21       53.02      -33.66    171.31 o 
   5  10  21      126.45       17.86    292.97 o 
   1  11  21      138.36      160.41    175.69 o 
   2  11  21      676.77      787.90    209.55 o 
   3  11  21       66.62      263.15    205.42 o 
   0  12  21     1736.77     1770.98    682.16 o 
   0   0  22     7727.68     8001.40    739.53 o 
   2   0  22      184.25      476.63    206.70 o 
   4   0  22      765.70      913.30    211.86 o 
   6   0  22      828.12      459.80    245.06 o 
   8   0  22      792.54      836.81    548.72 o 
   1   1  22     5121.57     5871.43    275.95 o 
   2   1  22        0.33       99.33    127.73 o 
   3   1  22     1345.49     1411.45    197.75 o 
   4   1  22       67.67      -28.55    111.51 o 
   5   1  22     1303.74     1385.37    168.47 o 
   6   1  22      119.11      146.03    142.21 o 
   7   1  22     4206.05     4474.43    409.80 o 
   8   1  22       12.56     -390.25    493.85 o 
   0   2  22      121.18       24.20    235.79 o 
   1   2  22     1678.84     1795.49    154.45 o 
   2   2  22       88.21       87.67    141.09 o 
   3   2  22     3686.10     4316.67    241.25 o 
   4   2  22       22.67      -30.93    120.17 o 
   5   2  22     4623.32     5595.80    314.65 o 
   6   2  22      169.26       95.52    143.93 o 
   7   2  22      307.89      252.06    162.66 o 
   8   2  22       63.63       40.40    176.90 o 
   1   3  22     1852.21     1813.25    184.25 o 
   2   3  22       42.06      -37.01    149.97 o 
   3   3  22      440.09      281.30    150.93 o 
   4   3  22      123.63      214.29    141.99 o 
   5   3  22      535.82      749.82    165.41 o 
   6   3  22      385.49      422.21    138.64 o 
   7   3  22      853.40      589.26    278.81 o 
   8   3  22      291.57      481.25    330.48 o 
   0   4  22      256.72      -32.27    173.43 o 
   1   4  22     1453.68     1501.61    165.35 o 
   2   4  22       11.82      -22.50    144.22 o 
   3   4  22     6299.11     7073.47    362.17 o 
   4   4  22        0.07      -36.57    134.50 o 
   5   4  22     3828.34     4257.44    418.15 o 
   6   4  22      112.18      104.33    243.22 o 
   7   4  22      418.66      218.55    215.97 o 
   8   4  22       55.91      282.80    260.45 o 
   1   5  22     1190.10     1163.18    142.15 o 
   2   5  22     1740.39     1368.16    274.69 o 
   3   5  22      271.78      338.85    141.55 o 
   4   5  22      417.51      231.84    135.17 o 
   5   5  22      105.04      326.61    169.67 o 
   6   5  22     1886.71     1553.76    235.60 o 
   7   5  22      353.53      250.06    192.75 o 
   0   6  22     1330.32     1502.04    276.18 o 
   1   6  22      664.09      615.87    166.68 o 
   2   6  22       82.99      -78.10    139.37 o 
   3   6  22     3287.72     3729.84    256.22 o 
   4   6  22      137.69       97.17    136.55 o 
   5   6  22     1446.14     1486.90    198.97 o 
   6   6  22      223.22       24.58    220.24 o 
   7   6  22       58.21      -80.07    170.92 o 
   1   7  22     7270.74     7800.18    378.02 o 
   2   7  22       92.59      138.33    154.17 o 
   3   7  22      675.19      856.47    296.65 o 
   4   7  22       93.62      240.20    161.43 o 
   5   7  22      773.38      655.43    239.48 o 
   6   7  22        7.15      -74.23    193.14 o 
   0   8  22      271.92      367.22    280.86 o 
   1   8  22        4.25      -44.26    178.08 o 
   2   8  22      404.00      450.35    146.69 o 
   3   8  22      323.23      492.93    180.90 o 
   4   8  22       93.79       -1.25    155.42 o 
   5   8  22      468.78      450.68    493.42 o 
   6   8  22      490.56      294.25    264.19 o 
   1   9  22     3451.36     3693.57    289.09 o 
   2   9  22      150.36      295.81    165.79 o 
   3   9  22      318.59      423.47    184.03 o 
   4   9  22       11.78      -47.96    166.98 o 
   5   9  22      171.76      225.17    222.11 o 
   0  10  22      656.00      457.69    242.31 o 
   1  10  22      359.83      428.45    169.94 o 
   2  10  22      546.09      404.96    225.65 o 
   3  10  22     1072.54     1183.71    203.57 o 
   1  11  22      311.63       73.58    334.22 o 
   1   0  23      402.06      275.11    211.38 o 
   3   0  23      699.51      726.50    215.91 o 
   5   0  23        7.18       74.53    178.94 o 
   7   0  23       15.11       24.94    300.55 o 
   1   1  23      438.07      420.72    196.07 o 
   2   1  23     4247.44     4987.25    269.31 o 
   3   1  23       15.20       64.64    128.79 o 
   4   1  23     4886.21     5509.11    439.39 o 
   5   1  23        2.06      115.28    159.66 o 
   6   1  23     3755.48     3972.74    286.98 o 
   7   1  23      468.94      385.80    246.91 o 
   0   2  23     3422.92     3899.69    329.42 o 
   1   2  23      938.50      857.52    158.30 o 
   2   2  23     1373.83     1609.11    168.28 o 
   3   2  23        0.27       33.35    156.78 o 
   4   2  23        5.55       71.64    151.80 o 
   5   2  23      497.45      431.06    148.23 o 
   6   2  23     1424.10     1154.20    181.99 o 
   7   2  23      182.13      204.72    275.95 o 
   1   3  23     1048.15     1051.39    156.49 o 
   2   3  23      937.84      951.15    169.62 o 
   3   3  23       52.74     -132.33    132.33 o 
   4   3  23      647.00      631.49    174.71 o 
   5   3  23      127.02      202.39    146.09 o 
   6   3  23      484.49      343.58    356.99 o 
   7   3  23      851.58      654.85    268.69 o 
   0   4  23     9589.52    11693.59    722.26 o 
   1   4  23      254.73      358.00    159.47 o 
   2   4  23     2536.41     2821.56    231.30 o 
   3   4  23      762.43      449.14    294.90 o 
   4   4  23        7.66       -4.83     98.00 o 
   5   4  23       79.33     -150.60    150.60 o 
   6   4  23     2838.13     3402.18    583.21 o 
   7   4  23      203.59      364.00    215.72 o 
   1   5  23       11.14      -88.81    135.82 o 
   2   5  23      686.38      644.14    171.75 o 
   3   5  23       91.33     -141.46    144.68 o 
   4   5  23      317.34      207.01    170.82 o 
   5   5  23       15.02     -175.52    175.52 o 
   6   5  23      418.30      399.95    208.61 o 
   0   6  23     3626.94     3795.81    431.97 o 
   1   6  23      384.62      251.40    173.89 o 
   2   6  23      649.90      642.44    162.51 o 
   3   6  23        4.69     -146.36    146.36 o 
   4   6  23        1.76       83.73    147.51 o 
   5   6  23      370.64      271.49    201.02 o 
   6   6  23     1054.13     1266.01    295.76 o 
   1   7  23       48.07       -8.28    161.64 o 
   2   7  23     3199.44     3124.09    347.23 o 
   3   7  23       83.14      209.04    157.74 o 
   4   7  23     2520.80     2681.26    277.02 o 
   5   7  23       30.21     -122.52    200.22 o 
   0   8  23       10.34      311.50    279.29 o 
   1   8  23      233.38      128.16    104.06 o 
   2   8  23        0.82      -61.56    107.46 o 
   3   8  23       90.07      227.44    163.56 o 
   4   8  23        4.91     -129.09    216.90 o 
   1   9  23       43.77       54.79    207.27 o 
   2   9  23     2123.92     1825.63    286.03 o 
   3   9  23       37.00      -84.17    243.61 o 
   0   0  24      917.54      748.26    274.36 o 
   2   0  24       67.28     -295.12    295.12 o 
   4   0  24       46.43     -228.27    228.27 o 
   6   0  24      530.69      451.68    227.59 o 
   1   1  24     7419.19     9801.70    468.97 o 
   2   1  24      139.63       54.23    177.07 o 
   3   1  24      295.79      208.77    152.07 o 
   4   1  24      240.64      222.95    161.95 o 
   5   1  24      201.86      -98.46    161.89 o 
   6   1  24       28.79      379.67    237.48 o 
   0   2  24      115.29      160.43    425.26 o 
   1   2  24     1326.07     1736.56    201.33 o 
   2   2  24        0.99      -68.24    130.09 o 
   3   2  24      784.07      936.70    206.19 o 
   4   2  24       31.23      -26.18    140.30 o 
   5   2  24     2420.17     2453.84    282.86 o 
   6   2  24       88.84       54.11    211.27 o 
   1   3  24      745.36      754.56    193.37 o 
   2   3  24       30.15      -78.06    157.69 o 
   3   3  24        1.23       91.49    142.07 o 
   4   3  24       13.13      119.52    146.16 o 
   5   3  24       92.27       65.65    156.86 o 
   6   3  24      454.47      473.16    221.91 o 
   0   4  24      183.25      451.57    243.21 o 
   1   4  24     2694.88     3089.96    254.86 o 
   2   4  24      182.48      184.08    152.14 o 
   3   4  24     2949.05     3149.27    380.98 o 
   4   4  24       11.77      237.75    173.52 o 
   5   4  24     5388.86     5529.49    381.08 o 
   6   4  24        0.20      -68.04    373.51 o 
   1   5  24      999.06      840.21    185.88 o 
   2   5  24      588.55      466.33    162.52 o 
   3   5  24      187.35      178.40    178.27 o 
   4   5  24      210.78      200.59    184.07 o 
   5   5  24        9.09      285.89    300.34 o 
   0   6  24       50.98      317.59    288.39 o 
   1   6  24      604.13      357.32    168.25 o 
   2   6  24       94.52      188.25    164.14 o 
   3   6  24     3275.98     3540.19    466.39 o 
   4   6  24       30.77     -215.82    215.82 o 
   1   7  24     2794.88     2712.56    268.24 o 
   2   7  24      192.22       91.51    188.61 o 
   3   7  24      268.46     -165.90    165.90 o 
   4   7  24      204.52      323.00    510.06 o 
   0   8  24      135.46      -86.71    289.50 o 
   1   8  24      150.75      374.05    188.52 o 
   2   8  24        3.94       41.12    222.85 o 
   1   0  25      168.55      433.80    317.39 o 
   3   0  25       93.11       19.70    360.41 o 
   5   0  25      194.75     -128.24    273.74 o 
   1   1  25       58.68      228.74    204.69 o 
   2   1  25     2519.28     3107.16    270.91 o 
   3   1  25      196.52      388.67    182.44 o 
   4   1  25     2770.87     3369.54    293.64 o 
   5   1  25        1.65      -13.36    169.15 o 
   0   2  25     7236.76     9347.71    647.58 o 
   1   2  25        0.39       -9.45    152.75 o 
   2   2  25     1283.73     1524.98    202.80 o 
   3   2  25       69.90       99.94    192.43 o 
   4   2  25       55.57      267.61    196.19 o 
   5   2  25       29.34      -95.41    166.14 o 
   1   3  25       22.67      -30.84    180.98 o 
   2   3  25      891.11     1135.19    247.32 o 
   3   3  25        9.49     -111.58    146.05 o 
   4   3  25     1298.59     1232.04    213.52 o 
   5   3  25      172.90      587.38    487.62 o 
   0   4  25     6961.25     8350.03   1007.03 o 
   1   4  25        5.52       48.91    182.68 o 
   2   4  25      985.25     1077.72    207.62 o 
   3   4  25      185.54       46.06    155.68 o 
   4   4  25       23.38      143.61    186.41 o 
   1   5  25        0.07      -95.34    171.11 o 
   2   5  25      347.15      223.93    189.64 o 
   3   5  25        4.46      -72.33    174.47 o 
   0   6  25     3129.07     3000.45    389.29 o 
   1   6  25       43.95       52.26    173.63 o 
   2   6  25      450.54      631.19    207.85 o 
   0   0  26      463.61      311.78    335.47 o 
   2   0  26      140.71       85.21    249.62 o 
   1   1  26     5573.28     6424.66    407.27 o 
   2   1  26       27.39      311.33    204.15 o 
   3   1  26      555.04      423.43    189.09 o 
   0   2  26       34.35      -14.96    272.06 o 
   1   2  26      591.02      529.87    186.72 o 
   2   2  26       24.43      107.38    192.67 o 
   3   2  26      394.31      344.54    189.73 o 
   1   3  26      176.76      304.01    237.67 o 
   2   3  26       92.64      214.08    183.98 o 
   0   4  26      105.63      -98.57    246.34 o 
   1   4  26     1741.17     1852.77    273.01 o 
   2   4  26       12.63      -30.81    197.94 o 
                                                 
